# Supplementary material for: Identification of Intermediate-Size Non-Coding RNAs Involved in the UV-Induced DNA Damage Response in C. elegans
Source: PLoS One. 2012 Nov 7;7(11):e48066. doi: 10.1371/journal.pone.0048066 (PMC3492359; doi:10.1371/journal.pone.0048066)
Supplement: Table S2 — The probe sequences and detected expression levels of 568 non-coding transcripts in the RNA-seq and microarray. (XLS) [file pone.0048066.s006.xls]

## Sheet: Sheet1
Probe Name	Probe Seq	ncRNA	SN20	SN2100	SRB8640	MN20	MN2100	MRB8640	MRB864100	CV1	CV2	CV
ncRNA1	AGAGGTAAATACTTGGGTATAACTTGGGCCACATATTAA	Other|F53F10.7;335nt	0.854286	0.841429	0.981429	0.797143	0.302857	0.604286	0.55	0.0867174	0.361283	0.328675
ncRNA2	CCTTTTTTGATGTTTCTTCCCCGATTTTTCCCGAAAAA	Other|F53F10.6;471nt	0.854286	0.841429	0.981429	5.48143	4.66643	4.49714	4.59571	0.0867174	0.0941447	0.676742
ncRNA3	GTCGACCAAAAAATAGTTTGCAATGCTCGAAATTACTC	Other|T20F5.1;328nt	0.854286	0.841429	0.981429	0.711429	1.38429	0.234286	0.677143	0.0867174	0.630983	0.426866
ncRNA4	CTGACACAAAAGCAATGGCAGATTTGCAACTAGTTGCG	snoRNA|E01A2.9;127nt	4.41143	6.02429	7.13714	6.45429	7.43286	6.44071	7.39571	0.233965	0.0805679	0.162896
ncRNA5	TTAATTTTTGGAACCGCTCTGCTGGGGTCATCCGGTAG	snRNA|R12E2.16;110nt	10.5729	9.9	9.92857	6.74714	5.28571	6.13857	5.84357	0.0375471	0.101409	0.290708
ncRNA6	ACCATCGTTAAGCATGCCACGTGTTGAGTGCGACAAAC	snoRNA|D1007.20;161nt	9.95714	9.92857	10.0464	9.16429	10.1829	8.95429	10.4064	0.00616191	0.0748316	0.0548464
ncRNA7	CATTAGCGGTGCTCATCTTCGGTTAATTTTCTCGATATGGC	snoRNA|F22D6.16;135nt	3.03	2.54857	2.54714	8.06714	8.4	7.60286	8.43357	0.102772	0.0474935	0.50187
ncRNA8	GAACAGCTTATTCAGGGTTATCCGCAAAAGATAAGAAT	SL2|W06D4.7;114nt	7.78286	9.21429	6.85214	1.97286	2.18214	0.522857	1.92143	0.149675	0.460488	0.799704
ncRNA9	ACTTCAGTCCCTGGAAACTATTTCTCTAAATCGACTATATGA	Other|F16A11.5a;2364nt	0.854286	1.41643	0.981429	3.455	3.80571	1.44286	3.17286	0.271931	0.353613	0.584433
ncRNA10	CTTTGCCGTAGATGTGATGCTGTTTGTTTATAGATTGA	snoRNA|F25H2.14;226nt	9.78429	9.68571	6.44071	9.68571	10.0771	9.63857	10.4471	0.220287	0.0379839	0.142021
ncRNA11	TGATTTTTGGAACCTAGGGAAGACTCGGGGCTTGCTCC	snRNA|Y47H9A.2;187nt	5.27357	4.09714	4.15571	12.05	8.935	11.9743	11.8757	0.147034	0.135386	0.450756
ncRNA12	TGTGAACAATTTTTGGAATAGCTCTTCCGGGGAATCCG	SL2|M01E5.7;109nt	9.40571	9.07571	1.93714	4.68	5.14714	4.67571	5.01143	0.620016	0.0488466	0.464646
ncRNA13	ACACCGATCCATCGTGTGACAAATTGCTGATAGATTGT	snoRNA|F47G4.9;72nt	10.0771	10.4471	13.9643	8.64571	8.03	8.43357	7.88	0.18662	0.0429008	0.222798
ncRNA14	ATGCGTCTACAAAATCGTCGCCTTCTTCACTGAGAGTA	snoRNA|B0213.18;106nt	0.854286	0.841429	0.981429	5.28571	5.88286	5.21286	4.83286	0.0867174	0.0818768	0.696796
ncRNA15	AGGAAGTGACCACGACGTATCCGCCGACTTCGAGGATT	Other|CD4.10;390nt	0.854286	0.841429	0.981429	4.15571	4.17286	4.03571	3.89286	0.0867174	0.0318757	0.627941
ncRNA16	ACGCGGTGTGAAGGCTATAAATAAATACGTTTTTGTTAG	Other|W06H8.5;2525nt	1.92357	1.89857	3.05714	8.53571	7.81286	7.81286	6.825	0.288607	0.0906943	0.551197
ncRNA17	CCTATTAGTTCACTGAGGAAAATAGCAATCATGAGCCT	snoRNA|C27H6.5;68nt	10.83	11.7671	11.4786	9.35143	9.82143	9.44143	9.42714	0.0422551	0.0221977	0.10064
ncRNA18	CTATTGAAGATTTTATTCGCTGCACTCGGTCATATTCGAG	snoRNA|K07C5.10;136nt	3.76643	6.81714	4.95714	8.85	9.40143	8.77429	9.35143	0.29681	0.0360545	0.308013
ncRNA19	ATGTTTTGATGTTTTCGGTCACTTTGTGTGTCCCACAA	snoRNA|K07C5.12;130nt	7.99286	7.35714	7.78286	8.90143	9.70643	8.85714	9.41	0.0420051	0.0445433	0.102284
ncRNA20	GTGCTTCTTCTCGTTGGAGTTGTTTATTTAATGAGCAA	snoRNA|F17C11.14;127nt	5.67	2.54857	8.635	9.46071	10.7214	9.40143	10.1829	0.541763	0.0633347	0.363134
ncRNA21	GTCAGCTGAGATCCCCTGATTAGAACCACCCTTGAGGT	snoRNA|T03F7.8;75nt	8.06714	7.78286	9.01571	10.4471	11.3186	10.23	10.6507	0.0778864	0.0441266	0.141352
ncRNA22	CTCTGAATGATTGTGAGGTTAAGAAAACAGCTGAGAAG	snoRNA|W04D2.7;67nt	11.4786	12.5786	12.1671	9.41857	7.89714	9.44143	7.43286	0.0460289	0.121269	0.20361
ncRNA23	CGCTATCTGTGTAGCATTCTGTTCAAGATTTGACTGATA	snoRNA|C14C10.8;131nt	8.745	7.30286	7.78286	10.3314	10.8136	10.3014	10.83	0.0924498	0.0276373	0.156772
ncRNA24	CAGTGGTTAATAATGCTTGTTTCTCCCATCAACAACAA	Other|F35E12.11;94nt	1.92357	3.08571	1.93714	3.72571	5.30571	3.08571	5.53857	0.288096	0.27117	0.414552
ncRNA25	TGAACAATTTTTGGAGAACCCTGTCCTTTCGAGGTCAG	snoRNA|D1086.14;80nt	3.03	2.54857	3.76286	5.12357	3.74571	4.83571	4.28	0.196372	0.135823	0.23716
ncRNA26	TTGCTCCCCGTCTTTAAATTTTGGAAAAGGCTCCCAAT	snRNA|F56A12.5;108nt	1.45071	1.89857	0.981429	8.4	9.41	8.58	8.81143	0.317693	0.0499907	0.700056
ncRNA27	CCCATCCCATCAACATCAACTTGATCGAAAAACATTTT	Other|C15H11.12;96nt	7.04	8.4	7.22429	6.45429	6.87143	7.08857	7.35714	0.0976569	0.0549512	0.0834124
ncRNA28	TAACACTCTTGATGATAACATACCCATTTGCTGAGCGC	snoRNA|T06C12.16;72nt	7.89714	8.23286	8.84286	10.5129	9.95714	10.1443	9.91429	0.0575954	0.0269193	0.109383
ncRNA29	GTTACTGTTAATGATTGTGGTTTGCACGTGGTTTACAA	snoRNA|Y43F8C.22;138nt	8.97143	7.57143	7.56571	11.2314	11.8757	10.9557	11.4786	0.100787	0.0342968	0.188016
ncRNA30	CACCGATGCACCATGATCAACTCAACTTCGAGAGCTCA	Other|F09E10.10;437nt	1.92357	0.841429	0.981429	2.65357	3.54286	2.62071	3.39571	0.47128	0.158641	0.473017
ncRNA31	CCTGGTCTACCTCAAACACTGATTTGGTAAAAAAAACAG	Other|C09B7.3;377nt	0.854286	0.841429	0.981429	0.941429	0.853571	0.677143	2.55	0.0867174	0.692888	0.587864
ncRNA32	AGATTTTGTGTGGGCGCCCATTTCACAGTAATTTGAGA	Other|C09B7.4;333nt	0.854286	0.841429	0.981429	1.2	0.882857	0.977143	1.39143	0.0867174	0.205247	0.201172
ncRNA33	GGTACTTACTCAGTGATAGCCAGTTTTTGACTGTCAATAAAG	Other|C12D12.7;896nt	0.854286	0.841429	0.981429	0.901429	1.92357	0.711429	0.852857	0.0867174	0.507325	0.407175
ncRNA34	CGCAAGACTACATTTTTAACAATTTTACTGCACTCGGA	Other|C16B8.5;362nt	0.854286	0.841429	0.981429	0.968571	0.957143	0.302857	0.852857	0.0867174	0.41018	0.288104
ncRNA35	TCTCCAGCTCCATGCAGACGTGAAAAAGTCGGTGTGGC	snoRNA|K09E9.5;131nt	10.1329	9.58286	10.0957	8.71571	8.20286	8.62429	9.46071	0.0309326	0.059797	0.0815707
ncRNA36	CGCCCAAACGTCATTCAACATTCTTTGTACAAAACATT	Other|C01B12.9;355nt	0.854286	0.841429	0.981429	4.38857	4.14214	4.23857	4.36857	0.0867174	0.027043	0.641373
ncRNA37	GACGGCGTGATCGATTGACTAATCTTCTCTCTGAGCTC	snoRNA|F48A11.7;117nt	3.76643	2.80143	4.15571	6.56571	6.64857	6.61	6.68714	0.195058	0.00785171	0.316093
ncRNA38	GATAGTGTGGATTATGGTTCACAATTTACTGAGGCTGT	snoRNA|C04G6.12;75nt	4.12	12.05	11.7171	10.7214	8.64571	10.4471	8.58	0.482522	0.119186	0.287035
ncRNA39	CAGAAGCCAATATTATTCATCCATTGCGTGCAATAACA	snoRNA|C27H5.10;74nt	0.854286	0.841429	0.981429	0.642857	0.432857	0.234286	1.41	0.0867174	0.756565	0.497643
ncRNA40	TGTTGGGATGATGAAAAGAGTCTTGATGCGGACATAGCAAG	Other|F32A5.9;441nt	1.92357	1.89857	2.54714	6.04	6.33143	5.64286	6.33143	0.173072	0.053573	0.488059
ncRNA41	TCATACTCAAATCTGTCAGTCCTCAGACCATCCCTGGT	snoRNA|C41C4.11;75nt	8.14	8.29286	9.37071	10.7529	11.5614	10.1829	11.4129	0.0779887	0.0579114	0.14077
ncRNA42	GCCGCAAGTTTTGCAATGACGATGTGGCTAAAGTGTAG	snoRNA|W01C9.6;130nt	9.58286	8.46714	9.37071	7.67429	7.67429	7.43286	8.32857	0.0648221	0.0494511	0.10159
ncRNA43	GGCTGAAACTTGGTGATGCCAACTTTTTAAAACTGCTG	snoRNA|F54C9.12;82nt	6.98286	7.73214	8.58	7.39571	6.56571	7.245	6.76429	0.102908	0.0560327	0.0926109
ncRNA44	TGGAGAAATGAATGTTACTCTTTTTGCAATGACGCTGA	snoRNA|F28C6.11;133nt	7.30286	7.13714	6.24714	8.34571	8.88714	8.23286	8.84286	0.0823349	0.0391801	0.125468
ncRNA45	CGATGATCTGGAAATGTTCTAGAACGTTCAAGAAACAT	Other|R05H5.8;882nt	1.45071	1.89857	1.93714	6	5.92143	5.67	6.15571	0.153446	0.0341534	0.540422
ncRNA46	GAAGTTCGGAAAGAATGATAATGGTTTCGAATGGAGAA	Other|R166.6;1791nt	1.45071	1.41643	2.54714	7.35714	7.04	6.56571	6.2	0.356362	0.0752109	0.583379
ncRNA47	GAAATCTACACATTCTTGGCTCTTCTTAGCTGCGTTTTGCA	snoRNA|C06A1.8;218nt	8.46714	8.32857	5.91	7.56571	5.08357	7.30286	7.57714	0.190001	0.175208	0.173533
ncRNA48	GGTGCTGATCTCGATTTTTAAACGGTTGTCACACAATT	snoRNA|C06A1.9;113nt	2.18929	1.89857	3.05714	7.62857	8.52143	7.60286	8.43357	0.253087	0.062008	0.546084
ncRNA49	CCTCCAAAGGTGTCCTAAGTAAGTCATCACAACTCTTG	snoRNA|K07C10.2;87nt	0.854286	0.841429	0.981429	4.86643	4.76071	4.89429	5.06786	0.0867174	0.0260183	0.673734
ncRNA50	TAACTCAGTAGCAGAACTGGATATCACATCACCGATTC	snoRNA|B0334.12;70nt	0.854286	0.841429	0.981429	5.05857	5.47	5.22571	5.48143	0.0867174	0.0384959	0.692477
ncRNA51	AGAGCTAGTGAATCTTCATCATAACGATAAGATCTGATTGG	snoRNA|Y62F5A.11;146nt	6.35143	6.34857	4.15571	4.025	5.08357	4.12429	5.26143	0.225479	0.138265	0.200205
ncRNA52	TCACTGACTGTTGGTGAGGTGATTTCATTAGCTGAGGC	snoRNA|W03C9.9;62nt	9.78429	10.7371	10.6871	11.4386	11.3686	11.3186	11.3436	0.0515514	0.00454815	0.0550002
ncRNA53	TCTGAAGAAACCACCCCATCGGCAACAACTTGACTTCC	Other|F08G2.12;68nt	2.67786	3.42643	4.15571	7.78286	7.17143	8.06714	7.78286	0.216067	0.0490414	0.399403
ncRNA54	ATAACATTACCTGACAATGCTGCCTTCCTTCTGAGTTA	Other|K10H10.11;80nt	9.72714	10.9557	10.83	11.5614	11.65	11.3907	11.4386	0.0643503	0.0102277	0.0604356
ncRNA55	AGCTCCCTCGATCAGAGGTTTCCCACTGACTGGCTATC	Other|C38C6.8;228nt	9.50429	9.41	6.00857	5.61286	4.79571	5.41286	5.19571	0.239731	0.0666066	0.306533
ncRNA56	AGACCTTGCATGCTGGCGCCGGACGAAAGTAAGACTCT	Other|Y53F4B.45;1207nt	1.45071	1.89857	1.93714	6.85214	5.77	6.08143	5.69429	0.153446	0.0867312	0.555005
ncRNA57	GGCGAATAGAAAACGGAATGATGTCCACTCCTTCGATTA	snoRNA|Y53F4B.48;135nt	12.3943	11.17	11.65	10.9557	11.065	11.0286	11.3436	0.0525536	0.0152965	0.0446847
ncRNA58	CGCTTGAGCAACCTAATCCATTGATGGCTATATAAAAT	snoRNA|K11H12.13;133nt	7.71286	6.98286	5.71643	7.15429	8.32857	7.17143	7.73214	0.148464	0.0733151	0.113189
ncRNA59	CCGCCAAAATGTTTTCACTAAAAATTTGAATTTCCCGC	Other|C23H5.10;356nt	0.854286	0.841429	0.981429	4.20286	4.39714	4.19857	3.84571	0.0867174	0.0552101	0.635929
ncRNA60	TACAAACATTGCTGAAACCTGCCCACCCGAAAGCTTCG	snoRNA|Y38F2AR.14;128nt	10.7529	10.025	10.3914	10.1214	7.78286	9.95714	10.025	0.0350279	0.119077	0.0972826
ncRNA61	ACGAGCTTCGTAAATCGACAAGTTGCCATTACCAGAAGTTCT	Other|Y67D8C.12;525nt	0.854286	0.841429	0.981429	4.32	3.76286	4.06	2.90643	0.0867174	0.163282	0.629847
ncRNA62	AAATGGAAAACGGACCGTCAGTGGCCAAAAAGTCTTTGG	Other|Y67D8B.3;428nt	1.45071	0.841429	0.981429	1.76143	1.91429	0.885	1.72214	0.292459	0.295786	0.333722
ncRNA63	GAGCTTTGCACTGACGCATTTACTCTGATAGGTGAAGT	snoRNA|Y24D9A.10;74nt	0.854286	0.841429	0.981429	6.13286	5.73857	6.21786	4.64857	0.0867174	0.12692	0.719464
ncRNA64	AGGGTCGTAAAAGTCCGGCTAAGGTTGGTTGCTAATTC	snoRNA|Y43B11AR.7;59nt	0.854286	1.41643	1.93714	6.64857	5.92143	6.32286	4.95	0.386107	0.123562	0.626612
ncRNA65	ATGATCGTAGTCAGCAGGATCACAGATCACACTGACAC	snoRNA|C55F2.3;83nt	0.854286	0.841429	0.981429	1.92571	2.895	1.72929	2.13714	0.0867174	0.234874	0.477035
ncRNA66	AGATCTTTGAAGAGCCGAATGTTCAGAATCAACAGATACC	snoRNA|F35H10.12;98nt	0.854286	0.841429	0.981429	0.887143	2.29429	0.864286	1.87071	0.0867174	0.485385	0.487425
ncRNA67	ACAGAGAAGATTAGCATGGCCCCTGCGCACGGATGACA	snRNA|T20D3.12;93nt	8.4	9.38	8.87214	11.065	7.99286	10.6871	8.935	0.0551672	0.150259	0.122734
ncRNA68	CCGACTGTTCAGTGGTGGATAAACCTTCTATGAGACTT	snoRNA|F38E11.14;71nt	8.62429	8.84286	9.82143	10.83	9.36143	10.5729	9.25286	0.0700856	0.0812668	0.0871135
ncRNA69	ACATTCTATTCTATGAGAATTAACATCATTCTATCGGGAGGC	Other|T05E11.9;1162nt	1.45071	1.41643	1.93714	6.85214	6.95571	6.93357	6.98286	0.181864	0.00812964	0.614179
ncRNA70	CCCGCCGAAATAGTCCTGCGAAGATCTAAGGTCGCTTC	snoRNA|C10C6.8;133nt	11.1014	10.1829	11.2521	12.1671	12.1671	12.1671	12.1671	0.0533653	0	0.0673667
ncRNA71	GTGATGTGTTGTCGAAACCTCTAAGAAGTACTGACCGC	snoRNA|F12F6.11;72nt	7.62857	5.36071	5.91	11.7171	10.6507	11.7171	10.9029	0.187801	0.0491322	0.302298
ncRNA72	CGTTATGCTCATCTGTTTCACCTCCGTTTCTGACAAAA	snoRNA|F28D1.13;130nt	6.83286	6.15571	4.15571	9.35143	10.4214	9.36143	9.72714	0.243576	0.0516835	0.288954
ncRNA73	CGCGTCCAGAAAGTGTGCTATATAGAAATAAAGAGTACTTT	snoRNA|JC8.15;146nt	2.67786	6.22286	6.24714	6.21286	7.56571	6.35	7.13714	0.406741	0.094551	0.26126
ncRNA74	GATCAATTTTTGAAAACCTTGTTCTCTTGAGGGCACGG	snRNA|Y57G11C.53;80nt	0.854286	0.841429	0.981429	1.37286	0.978571	1.38571	0.977143	0.0867174	0.1967	0.216517
ncRNA75	GGTTGTTGAGTTCATAGTTTTCAGAAAATCTTAGCGACG	snRNA|C35D6.6;119nt	0.854286	0.841429	0.981429	2.16	1.85929	1.91714	2.70071	0.0867174	0.177718	0.452197
ncRNA76	CAACGACACTTGTTTTTTGCGGTTTTTCCGGCTTTCCG	snRNA|C35D6.7;122nt	0.854286	0.841429	0.981429	0.864286	0.577143	0.847143	1.61286	0.0867174	0.456121	0.341367
ncRNA77	ATCGGAAGGGCATTGAAATGGAGATATACCTGGCACAG	snoRNA|Y116A8C.50;94nt	2.58071	2.38571	9.25286	4.82571	3.69286	5.02	4.38857	0.824867	0.131313	0.500709
ncRNA78	CGTTACCTGTATCTGGAGAGTGTCAAGCGTTTCCCACA	snoRNA|R151.12;131nt	3.455	3.08571	3.43143	10.5729	11.065	10.7971	11.2314	0.0621949	0.0266317	0.530541
ncRNA79	GCTTCATATTTTGATGCTCATGTTCAAGATCAGCAAAC	snoRNA|B0412.6;128nt	7.95429	7.43286	8.18643	8.11	9.16429	8.18643	8.85714	0.0491138	0.0599637	0.0695405
ncRNA80	GACTGGTGAATGATGCATAAATGAAATGCTGAGACTTT	snoRNA|Y71D11A.7;73nt	11.7671	12.8971	11.9743	8.18643	9.21429	8.18643	8.64571	0.0492589	0.0570254	0.198915
ncRNA81	AACTGATAATTGAATTAGTGGAGAATTGCTGGGCTCGCGGA	Other|Y119D3B.10;607nt	0.854286	0.841429	0.981429	1.62	0.901429	0.901429	1.36929	0.0867174	0.298371	0.285149
ncRNA82	TGCCGAAATTGCCGAAAATTTGAAAAACGACGACTTTG	Other|H19M22.4;715nt	0.854286	0.841429	0.981429	0.432857	0.968571	1.45714	2.13714	0.0867174	0.580493	0.500628
ncRNA83	CTTTGAGGACAGACCCTGCCGTACACATTCTTGATTTT	snoRNA|H06I04.9;77nt	1.45071	0.841429	1.93714	4.18357	4.12	4.44714	3.36714	0.38943	0.115079	0.506645
ncRNA84	ACTCATCTACCGTCAAGAAGCTGACTCACAAGCGCCCG	Other|B0285.12;293nt	0.854286	0.841429	0.981429	5.94857	2.38	6.29143	4.49714	0.0867174	0.372142	0.780172
ncRNA85	ACTAAACTGGCTCGGATACAATTAGGGAGTTTACACTT	snoRNA|T04A8.17;138nt	9.25286	8.58	9.95714	10.4064	11.4386	10.3314	11.1014	0.0743395	0.049818	0.0982609
ncRNA86	GATTGTCTCCTAATTTTCTCTTACCCCTCACACATACA	Other|C05D2.11;1263nt	1.45071	1.41643	0.981429	7.51429	8.46714	7.245	7.46	0.203925	0.0707745	0.697215
ncRNA87	TTTTGCGCTCCCCGACTTCACCTCATTCCCAAACATTT	snoRNA|R151.11;132nt	1.92357	3.75429	1.93714	9.46071	10.4471	9.44143	9.82143	0.414866	0.047996	0.589351
ncRNA88	GCTAAGCGGGGTGAAATTGAGGCATTTGTCTGAGGTGA	snoRNA|F56C9.12;111nt	8.745	8.08857	8.77429	7.73214	8.60214	7.56571	8.29286	0.045422	0.059993	0.0586636
ncRNA89	TCATCCTTTTTGTCGGTGATATCTAGAAATAAAACTGGAGAC	snoRNA|C50C3.13;133nt	3.76643	4.85143	4.15571	5.54429	7.01	5.49143	6.52	0.129094	0.121734	0.22133
ncRNA90	AACTTGAATGATAAGGTCTACTTGACAGGCGTACATTA	snoRNA|C50C3.14;141nt	3.76643	4.54	4.44714	6.28143	7.57714	6.40714	7.245	0.0993547	0.0919996	0.259652
ncRNA91	ACCAAAGTGATTATTAACCAATCCTTTTCTGAGCCAATC	snoRNA|C07A9.14;79nt	9.01571	9.80857	9.485	9.74571	9.46571	9.44143	9.38	0.0422463	0.0170789	0.0274402
ncRNA92	GTAGAATGTGATTTGTGAGTTGTTCACTGACACGTGGC	snoRNA|H04D03.5;134nt	6.98286	2.80143	3.05714	8.03	8.17	7.95429	8.23286	0.547561	0.0157266	0.379121
ncRNA93	ATGAGAATCATGCTAATCATGAAGAGACTCGTCAGTCT	snoRNA|W05B2.9;84nt	1.92357	10.1214	2.54714	5.57429	7.13714	5.61286	6.73	0.938249	0.126359	0.493589
ncRNA94	GTTGAAATGCAAATCAATTTTTGGAACCGCTTCTTCGG	SL2|W09D6.7;112nt	1.45071	8.71571	6.56571	5.02857	5.55214	4.96429	5.36071	0.669127	0.0532069	0.403905
ncRNA95	AGATATCCGTGCTAGCATGATTAGTCTTTCCGAGGTTT	Other|T28D6.10;68nt	6.35143	6.73	6.24714	9.74571	7.51429	9.50429	7.53857	0.0394361	0.141755	0.18734
ncRNA96	CCTTGTAATGTTCCCCAGAGAGATTGGATGTTTTTTTT	Other|C18D11.8;222nt	1.45071	1.41643	0.981429	4.74429	4.82571	4.71429	4.67143	0.203925	0.0137427	0.569129
ncRNA97	GCTCGATGGAAATGATCACAAATTAAAAGCTGATCACAG	snoRNA|Y43F4B.11;75nt	0.854286	0.841429	0.981429	4.26143	5.51714	4.655	5.45857	0.0867174	0.12392	0.690021
ncRNA98	TTTTTTGCGTTCCTCCGTCAGATGCGAGGCCTACATTT	snoRNA|Y43F4B.12;136nt	3.03	1.89857	1.93714	5.92143	5.12143	6.16357	6.29143	0.280693	0.089361	0.458143
ncRNA99	ATGAAAATCATGCTAATCATGAAGAGGCGCGTCCGTCT	snoRNA|K08E3.11;77nt	6.62929	7.04	6.85214	3.82929	5.65714	4.09714	5.06786	0.0300572	0.182292	0.235051
ncRNA100	TCGCCAACAGCTTAATTTTTGCGTATCGGGGCTGCGTG	CeN1-4_AY948558	11.65	10.3914	11.17	9.50429	6.40714	8.82714	7.73214	0.0573743	0.166806	0.200585
ncRNA101	ATGGGTGCCATACGCAATTTTTGAACGCCTCTAGGAGG	CeN2-2_AY948571	11.5614	10.7371	11.4129	10.0157	9.07571	9.38	9.95714	0.039097	0.0474507	0.0934429
ncRNA102	TACTTAGAATTTTTGGAGCCTTCTCGAAAGAGCAAGGC	CeN3-1_AY948573	11.9743	11.4786	11.3186	7.30286	6.81714	7.46	7.245	0.0294967	0.0381405	0.259739
ncRNA103	AGTGATGATCACAAATCCGTGTTTCTGACAAGCGATTG	CeN5_AY948686	9.46571	9.16429	10.1829	9.82143	8.935	9.77286	9.01571	0.0544792	0.050714	0.0492684
ncRNA104	ATAATTTTTGGAATCGCTTCATCGGGGAATCCGTTGAA	CeN7_AY948580	9.45571	9.00214	7.97357	5.44429	5.38714	5.45857	5.53857	0.0861966	0.0114427	0.26773
ncRNA105	AACCTCATCTTGACCTTGAAACTACTTTGACCGCTCCT	CeN9_AY948642	8.81143	6.98286	8.26286	7.53857	5.44429	7.91429	6.27143	0.117015	0.167958	0.160195
ncRNA106	TGGCCGGAAGAAGACGGTTGGGAGAGACACAAAGGCCTGAAA	CeN10_AY948604	9.07571	7.57143	7.28429	2.73714	2.88	2.89429	3.02143	0.120615	0.0403349	0.548746
ncRNA107	CTTACCTACTATGACAAAAACAATGGTTAGACGTTACTCGT	CeN14_AY948666	10.6143	11.2314	10.5729	10.3629	11.4129	10.7529	10.7529	0.0341331	0.0402657	0.0346387
ncRNA108	GTGCTGATCATGTATCCATGCAACACCAACTGAGGACA	CeN15_AY948667	10.3164	10.3314	10.5129	11.065	10.1214	10.9029	10.0957	0.0105263	0.0483406	0.0358617
ncRNA109	ATGATGAGTTCGGGCGATGATCTTCTGTGATTACATCG	CeN21-1_AY948613	10.23	11.5614	12.8971	12.3943	11.7671	12.3943	12.3271	0.115332	0.0248785	0.0731492
ncRNA110	TCTTAGAAACAATGATTATGAATTGGACGCTGAGGTCA	CeN22_AY948615	9.40571	9.63857	9.77286	8.90143	10.0771	8.82714	9.35143	0.0193389	0.0617967	0.0480251
ncRNA111	GGGTTTCATTGCGGATATGAGGCATTTGTCTGAGCGGA	CeN23-1_AY948616	12.2136	11.3686	11.7671	12.8971	12.8971	12.5786	12.8971	0.0358756	0.0124272	0.0496831
ncRNA112	CCAGTGTACAATTTTTGCAGCCCTGTCTTCTGAGGCAG	CeN25-1_AY948618	2.67786	2.54857	4.15571	8.95429	7.46	8.69429	8.06714	0.285512	0.0806777	0.468594
ncRNA113	GCTTGATGACCGCACGGAGCCAATGAATTTTGGAGCCG	CeN26-1_AY948590	12.8971	12.26	12.3943	12.26	9.25286	12.8971	12.5786	0.0268327	0.143276	0.105498
ncRNA114	TCCAATGATGAGAGTTTGCGACTAGGGCGGTCTTACACA	CeN27_AY948670	11.0286	13.9643	11.5614	9.79571	9.45571	9.72714	9.77286	0.128355	0.0162436	0.150144
ncRNA115	ATGCCAATATGTCGAGACACCTTGGCTGTCTGAGGACG	CeN28_AY948623	9.40571	10.6143	10.7529	8.23286	8.81143	8.11	8.69429	0.0722407	0.0405059	0.116811
ncRNA116	CGTCTTCTGGTTCATGCAGATAAAGGCGAACGAACGGG	CeN29_AY948624	7.43286	8.01143	8.46714	9.95714	9.42714	10.0343	9.74571	0.0650347	0.0277355	0.114982
ncRNA117	GTGGACAATTTTTGGAGACCCTATCTAGCCGTGATAGG	CeN31_AY948625	1.45071	1.41643	3.05714	5.07714	3.14714	5.12571	4.02286	0.474754	0.217788	0.459927
ncRNA118	CCGAAGTACAATTTTTGAAGCCCTGTCTCTCGAGGCAG	CeN32_AY948626	0.854286	0.841429	2.54714	7.44643	5.12571	7.35714	6.21786	0.69371	0.167425	0.668256
ncRNA119	TTCCCACACGCAATTTCTCCTGATCCACATGAAGGCTA	CeN33_AY948672	7.19786	5.55214	6.24714	11.65	12.05	11.65	11.7171	0.130466	0.0162699	0.312238
ncRNA120	CTTAGAACAGCATAGGGCCTACTCTGATCGTCATGCTT	CeN34_AY948627	10.3164	10.0586	8.77429	7.22429	6.20643	6.93357	6.58357	0.0850151	0.0653301	0.211052
ncRNA121	AACTAATGACGCTACCATGGCTGTAAACCAGAGGCCGA	CeN35_AY948628	7.13714	8.18643	8.4	10.3014	9.91429	10.3629	10.23	0.0854778	0.0195485	0.140435
ncRNA122	AGGGAAATGATGCGAAATTGGCCGTGAACTCCGCAGGC	CeN37_AY948629	9.82143	9.25286	9.07571	8.77429	9.00214	8.71571	9.68571	0.0415207	0.049201	0.0464763
ncRNA123	TTCCACGGCTCCGCGAGTTCATAACTGTCACCACAATT	CeN41_AY948678	12.2136	11.2957	12.05	10.6143	11.4786	10.6143	11.17	0.0413045	0.0390945	0.0553849
ncRNA124	CTTTAGAGGACGCGGAGATTGTGAGACTTGAAACATTT	CeN42_AY948679	10.1329	9.00214	9.63857	7.88	8.29286	7.88	8.20286	0.0591005	0.0267286	0.102383
ncRNA125	TTTGTTCTGAATGTCTCCAGTCGATGTGCAATACAATT	CeN43_AY948680	9.40571	8.01143	8.87214	9.9	11.17	9.82143	10.3014	0.080281	0.0600143	0.105238
ncRNA126	TAACCTAGAGTCTCTGAACCATTTCGTGTTTGCAAAAA	CeN44_AY948681	2.67786	2.54857	4.15571	11.9743	12.5786	12.05	12.05	0.285512	0.0229541	0.586355
ncRNA127	TGGATTTCTACAAAACAGTGTTCCTTCTTTAGGATGCT	CeN45_AY948682	8.33714	7.48714	8.91571	9.21429	9.78429	9.30429	9.63857	0.0871347	0.0284909	0.0898292
ncRNA128	TTTAATTGAACTAGCACTCCGTTGGTCACCGGATAATT	CeN46_AY948683	13.3586	11.7171	13.3586	11.4786	11.9743	11.2729	11.65	0.0739714	0.0255966	0.0722811
ncRNA129	CTCTGATGAGGTATTGTAGCATCGGGTTACGGTAGCCG	CeN47_AY948630	7.81286	6.81714	7.35714	9.74571	9.38	9.85571	10.0586	0.0680104	0.029155	0.154391
ncRNA130	GCCGGCTTCAAAGGCTTTATCGTTGATTACGTGTGCTATA	CeN48_AY948684	5.27357	3.08571	5.21286	10.0957	8.34571	10.3914	10.4064	0.275418	0.100563	0.397349
ncRNA131	CAAACCGTGAAGATTTAACGAAAGTAGTACTGACACAG	CeN50-2_AY948632	11.4386	11.65	12.26	8.62429	10.0343	8.88714	8.98857	0.0361989	0.0678582	0.146332
ncRNA132	AAACCACTTTAAAAATTGGTCACTCGGAGGAGGCACCT	CeN51_AY948687	10.1829	9.95714	9.68571	7.81286	6.91143	7.78286	7.51429	0.0250376	0.0557053	0.157111
ncRNA133	TCCATGGAACGGGAAGGCATATCACCCAAAGTCACCAT	CeN52_AY948633	10.3771	10.5129	9.79571	8.48714	8.71571	8.53571	9.07571	0.0372444	0.0306619	0.0924566
ncRNA134	CTGAATTCTGTGAGGATGTAAATGATAGGTCTGAGCCA	CeN53_AY948688	5.09286	1.41643	3.76286	11.7671	6.5	11.7671	7.81286	0.54365	0.286988	0.568222
ncRNA135	GGCTCTGAATCTCTATGAACCGATAATATCCGTTCTGATA	CeN54_AY948689	10.4214	11.0286	10.9029	8.81143	10.0157	8.91571	9.30429	0.0297162	0.0589009	0.0927362
ncRNA136	TTCTGAAGGGTGTGCGTTAAAAGTTCATCCGAACAATT	CeN55_AY948585_AY948594	9.63857	9.46571	9.42714	11.2957	10.3314	11.2314	11.2729	0.0118393	0.0424528	0.084868
ncRNA137	AGCAGTGATCGCTAAATGTCATAGTTACACAGATGGGT	CeN57_AY948690	9.74571	10.83	9.34143	10.7971	11.2314	10.5129	11.0286	0.0771869	0.0283764	0.0664847
ncRNA138	CCCATGACCGGAGTTTGAAAGTAGGCCGCTGAACAATT	CeN58_AY948691	10.7971	10.0957	10.1443	10.0464	10.5729	10.0157	10.5729	0.0378613	0.0303875	0.0307458
ncRNA139	ATTGTTGAAGCTCCGAAAATGATGCTCTTCCCACAATT	CeN59_AY948692	5.41286	5.65	4.95714	7.73214	8.06714	7.69357	8.03	0.0659415	0.0247508	0.203201
ncRNA140	ACTCTTGATTAACTCTCATGATGACAAGAAAGTATGATGGC	CeN60_AY948693	3.03	5.25714	5.21286	9.41857	10.3629	9.72714	10.3471	0.282944	0.0470554	0.397505
ncRNA141	TTGTGAGGACAAAAGACTATGGTAACACTCCGAGACTA	CeN61_AY948694	8.91571	8.91571	9.9	10.4064	11.2729	10.7214	10.7971	0.0614766	0.0331576	0.0916916
ncRNA142	TGACTCAAATTGATGACACCTTTAATATGCTGAGCACT	CeN62_AY948695	10.3771	10.9029	10.7971	9.00214	8.84286	9.16429	8.62429	0.0260067	0.0258656	0.101379
ncRNA143	GGCATAGTGTTTGTGATGATTGGTTTATTCCGAGACTT	CeN63_AY948696	10.9029	12.1671	11.4386	13.3586	13.9643	13.3586	13.3586	0.055168	0.0224173	0.0912067
ncRNA144	CGTGTTGTAGTTGATGAGCTCGTAGTCCGATAACAATT	CeN64_AY948599	9.16429	8.34571	8.33714	9.92857	10.1443	10.0957	10.1443	0.055143	0.0101561	0.0879889
ncRNA145	ATGAGTCTGAATTACCATGTTGAGATCTTGTCTGAGCT	CeN65_AY948697	6.14714	4.85143	5.45857	11.4129	10.9029	11.3907	10.9557	0.118177	0.0245218	0.351046
ncRNA146	TGCTCACATGCTCAGAAGAACAAGGTTCGGAAAATTAGTG	CeN68_AY948699	6	4.54	6.44071	6.81714	8.11	7.04	7.62857	0.175764	0.0790265	0.175563
ncRNA147	ATCATTCCCTCAAAAGCGATAATTGTGAACTGACTGTC	CeN69_AY948700	5.41286	2.26643	3.29643	6.2	7.71286	6.64857	7.04	0.438469	0.092928	0.365891
ncRNA148	CGGATCGTATGGGTTATCAATTCTCAACCACCCCATAC	CeN71_AY948635	5.09286	5.09286	5.71643	9.85571	7.89714	9.92857	8.17	0.067919	0.120411	0.28556
ncRNA149	TCGCTGATCACATTCACCGTCCTCTACACATCATCACA	CeN72_AY948636	4.655	5.42143	6.64857	7.15429	6.15571	7.01	6.08143	0.18038	0.0848817	0.14467
ncRNA150	CCCGGTGTCCTTGTGATGCCAAACCCGTGTTCCTAACA	CeN73-1_AY948637	10.6871	9.50429	10.0157	8.18643	7.62857	8.50714	7.91429	0.0589161	0.0466087	0.129868
ncRNA151	TCCGGCGTCAGTGGGTTATCGTATTTCTCTCCCTTCGG	CeN74-1_AY948639	8.14	11.9743	11.0286	10.1829	9.00214	10.4214	9.58286	0.192419	0.0649949	0.127071
ncRNA152	ATAGAAAAACATTGTGTAATCCCCGAACACCTTGTGGT	CeN84_AY948707	9.68571	9.72714	9.485	9.39071	10.7529	9.72714	10.1214	0.0134449	0.0585265	0.0471089
ncRNA153	TCGTTGCGAAATAAAACATGTCCTTTATTCCCGCTCCT	CeN86_AY948708	9.85571	8.81143	9.45571	7.91429	8.85714	7.99286	8.53571	0.0562052	0.0540132	0.0812432
ncRNA154	GTATTCAATTCAGAATGCGTCTCAATAACACGATGACA	CeN87_AY948709	8.64571	7.22429	7.51429	8.32857	9.30429	8.29286	8.71571	0.0963565	0.0542763	0.0863696
ncRNA155	AATTTCGACAAATGTCATCCTCTGGGTTCGAGACAATT	CeN88_AY948710	10.7214	9.41	9.40571	10.1443	10.6507	10.0586	10.5129	0.0770278	0.0275724	0.0543111
ncRNA156	TATGTGAAGAGATAATTGAAGAACGGATATCTGAGCGC	CeN89_AY948711	9.21429	10.23	9.30429	4.59143	4.05	4.86429	4.25	0.058672	0.0813448	0.418515
ncRNA157	GCGAAGCGAATTATAAAAGCAGAGTGTTACTTTCCAAA	CeN91_AY948713	3.76643	1.89857	2.54714	2.96714	6.04	3.13571	4.20857	0.346444	0.345609	0.384333
ncRNA158	CTTGAAGCTGTATCGGTTCCAAAGTTGTTCGAACAATT	CeN92_AY948714	7.75143	7.73214	5.45857	9.58286	9.34143	9.79571	10.025	0.188842	0.0301773	0.193185
ncRNA159	TCCTATGGGTCCGTGACGGTTAGGACAAACCATGCAAA	CeN96_AY948718	11.4129	10.7971	9.40571	11.3686	10.9557	11.4786	11.7671	0.0975702	0.0295119	0.0712537
ncRNA160	GCAGTCAATTCTAAGTTACCTTAGTTTATGTCCCACACA	CeN97_AY948592_AY948603	8.85	8.18643	6.85214	9.00214	9.91429	8.98857	9.46071	0.127783	0.0471513	0.113424
ncRNA161	GTGTACTGGTATCATGCTGTATGTGTTCCAAAGATTTTAC	CeN99_AY948719	8.21786	8.08857	10.1214	11.2957	11.7171	11.4386	11.5614	0.129203	0.0155824	0.153439
ncRNA162	CATGGTAAAGAAATCAAGGTGACCAGGTTTCTTTTCAA	CeN102_AY948646	4.12	3.75429	4.655	5.37643	6.44714	5.55214	6.48071	0.108466	0.0975413	0.206371
ncRNA163	CGTATTGAACGAACTTTGTCGAAGCTGATCTGAGGGAG	CeN103_AY948605	2.52286	7.62857	3.05714	5.21929	6.35	5.38714	6.13286	0.63738	0.0958272	0.351065
ncRNA164	TTTAATGCGATCTGGTTCCTTTTCTCCTCGGGACAATT	CeN104_AY948647	11.17	11.1014	3.05714	6.34857	7.08857	6.60143	7.17143	0.552454	0.0578401	0.379149
ncRNA165	CGTGAATCTTGATCGGCGTGTTTATTTTACCCGCGTTGA	CeN105_AY948648	8.58	8.50714	4.15571	3.20714	4.51143	3.74571	4.55286	0.357804	0.161872	0.422363
ncRNA166	TGAGAGTTCCGTGATGATGTTTAGAGTTCCTGAATCTT	CeN106_AY948649	10.0343	11.2957	11.3686	9.25286	10.5129	9.34143	9.85571	0.068829	0.0594749	0.0839766
ncRNA167	TGAATCCATGATGCCAATTTTCAAAATACTGAGCGCAT	CeN109_AY948651	5.09286	5.82143	6.24714	9.30429	9.74571	9.58286	9.21429	0.102042	0.0259842	0.259017
ncRNA168	CAGCTTTTAGAGTTCCTGTTCAAGATCAGCAAACAAAC	CeN110_AY948652	10.0157	9.34143	9.72714	8.58	9.58286	8.64571	9.16429	0.0348959	0.0524877	0.0579609
ncRNA169	TCGGATTTGATGAGAAATTTCGCCCCTATCAGAGCTTT	CeN111_AY948653	5.09286	3.75429	5.71643	11.8757	12.3943	11.8757	11.9743	0.206518	0.0205538	0.433603
ncRNA170	CAGGACTTGGTAACAATTTTTGGAGACCCTAACTTTTA	CeN112_AY948610	0.854286	0.841429	1.93714	4.61143	2.55429	4.48571	3.51143	0.51937	0.253184	0.588136
ncRNA171	ACTGATCTTATTTGAATTGAGGGTTACTGTAGCTACTACTGT	CeN113_AY948654	10.4471	4.85143	7.56571	6.17143	5.36571	6.27143	6.91143	0.367159	0.102615	0.271445
ncRNA172	CACTGATAGATGATGTCTTCCTACATTATCAGAGCACT	CeN114_AY948655	8.53571	8.87214	9.58286	10.9029	10.8136	11.5614	10.6507	0.0594209	0.0364273	0.112597
ncRNA173	CGTTAGCTATAAATTTTGGAACGTCTCCTCTCGGGGAG	CeN116_AY948562	11.3686	10.5729	11.8757	9.39071	9.63857	9.25286	8.50714	0.0582604	0.0529512	0.121123
ncRNA174	ATCCATTCTCTGAGCGAGAAGGATGGCCGAAGCGGGTT	CeN117_AY948656	12.5786	10.6871	10.9557	7.99286	7.95429	7.69357	7.99286	0.0897101	0.0182545	0.208753
ncRNA175	TTGTTTGTGATCGAATTTTGTCACTATCGCTGAGGCTT	CeN120_AY948659	2.18929	1.89857	3.05714	10.6871	9.85571	10.83	10.3471	0.253087	0.0415268	0.619839
ncRNA176	AAACCGTGCTTGATACAACTTGGAAAAGGCTGAGCCGA	CeN121_AY948660	8.21786	8.87214	8.06714	11.17	10.3914	11.17	10.7214	0.0510328	0.0348883	0.140136
ncRNA177	TGACTGTGACATAAAAATGCAGTAAATTCACTGACCCC	CeN122_AY948661	2.18929	2.38571	1.93714	8.85	8.69429	9.01571	8.77429	0.103589	0.0155165	0.596369
ncRNA178	ATACATACCTGTGGATATCTTTACGTGAAGCTGAGATC	CeN123_AY948662	11.2729	12.3943	10.3471	10.0464	9.50429	9.9	9.40143	0.0904146	0.0318317	0.103136
ncRNA179	TTTCCGTGCCGCGATGAGTCCACTAGGATCTCTGAGCT	CeN124_AY948663	9.92857	10.1443	10.6143	12.5786	12.26	12.26	12.3271	0.0342776	0.012256	0.101354
ncRNA180	AGTACTGCTTGGACTGAGTTTACTAACTTCGAATATGAA	CeN127_AY948595	3.03	1.89857	2.54714	5.37643	4.48571	5.57429	6.17143	0.227831	0.129227	0.400628
ncRNA181	CGATGATTTGTGATTACTAAAAGGCGAATCTGAGGCGA	CeN128_AY948583_AY948587	3.76643	5.25714	2.54714	4.91286	6.68714	5.31714	6.21786	0.351905	0.14049	0.285595
ncRNA182	AGCTCACTCAGACATACAACTGGTGATAAAAAAATTTCG	CeN129_AY948612	10.5129	11.4129	10.7214	9.07571	10.23	9.21429	9.50429	0.0432896	0.0541332	0.0856417
ncRNA183	GTTTCATCATCTCTTTCTTTCCACGCCCTCACCGATTC	minus_68|I:873379..873449	2.18929	1.89857	4.655	4.69857	4.55286	4.58214	4.17286	0.519679	0.0506538	0.321616
ncRNA184	TAAGTGGATCACCTCAAGGACGGCGAAATTCCCTGCCC	minus_84|I:1219194..1219264	4.89429	3.42643	1.93714	3.18286	2.53714	3.50857	3.19571	0.432425	0.131385	0.282854
ncRNA185	TTTATCCGAAGATGAGAAATTTCAAGCGCGGAGCCAAG	minus_110|I:1894837..1894907	2.52286	2.54857	5.45857	2.23857	1.745	1.93429	1.36929	0.480787	0.199686	0.531444
ncRNA186	TATTTCGCCGAAAGATGAGCCAAATGCAAAAATTGGGC	minus_246|I:3350491..3350561	2.67786	2.38571	5.71643	0.677143	0.711429	0.632857	1.45714	0.513297	0.451892	0.895974
ncRNA187	ATTTTCACGGCTCTCAGCGGCTCGGCTCCAGTCAAATG	minus_252|I:3472699..3472769	6.73	5.69429	8.69429	4.67143	4.32	4.34929	4.48571	0.216458	0.0359893	0.294958
ncRNA188	CTCAATCGGACACTATAGAGACGGCAGATAGCAACTAG	minus_337|I:4138255..4138325	10.9557	10.4214	10.2657	7.04	8.60214	7.53857	8.11	0.0343106	0.0868083	0.172161
ncRNA189	CGTGCAAATCTTTGATTATTTGGTCAAGCGAGAGTGCT	minus_435|I:5105019..5105089	7.19786	5.42143	1.93714	1.93714	1.37429	1.03571	2.64071	0.551542	0.402018	0.754244
ncRNA190	GGCAGTGTGTTATCAATCCCACTGTGGTTTCTACGTGT	minus_492|I:5453176..5453246	4.41143	1.41643	2.54714	3.14571	2.96143	3.04857	2.37786	0.541755	0.119764	0.319262
ncRNA191	GTAGCACGACTATCAGTTTGCAATTTGATGTACGCGGC	minus_586|I:6024939..6025009	6.62929	6.34857	7.97357	2.15071	1.43286	2.58071	2.13714	0.12437	0.229014	0.644232
ncRNA192	TGTCTTTTTGAATTTGACATCAGTGAGCAGAAGATGAC	minus_598|I:6101678..6101748	5.84357	2.38571	2.83714	1.44143	0.302857	0.577143	1.80714	0.509563	0.686688	0.855105
ncRNA193	TCGTTTGATCGTCCTGTTGTCTAGTAGTAAAGTAAGTTT	minus_652|I:6643456..6643526	0.854286	2.80143	0.981429	2.52143	2.64429	3.02857	2.71857	0.704747	0.0792133	0.407245
ncRNA194	CGTTTGGCTTCTTCCATCCATTGGGTGTTTGAATATTT	minus_694|I:7085832..7085902	3.96929	3.08571	1.93714	3.39429	3.43143	3.21857	3.73286	0.339946	0.0620182	0.200648
ncRNA195	TACTATTTCCGCAGAGTGTGTGTGCAAATAGAGTACTC	minus_754|I:7379853..7379923	1.45071	0.841429	8.95429	3.67286	3.47286	2.90429	2.205	1.20528	0.214965	0.796789
ncRNA196	CGAGAAGTTTGATTGAAAGCAGTCTTCATTAAAGACGA	minus_770|I:7486230..7486300	2.18929	5.09286	3.05714	1.02286	0.302857	2.15143	0.604286	0.432452	0.793628	0.804964
ncRNA197	GTTTACATAAGCCTAAGATGCGGTTTCTTTCGTAGCAA	minus_817|I:7934027..7934097	8.03	8.69429	6.85214	4.12	1.975	4.12429	3.41714	0.118711	0.296907	0.478084
ncRNA198	CGCAACCCATTTTGTCTTTTAAAATAACTGAAACGGCA	minus_828|I:8027896..8027966	3.03	4.66143	3.05714	1.91143	2.19	0.941429	0.918571	0.260733	0.440854	0.555393
ncRNA199	GCGATCGCAAAACGAGAAGATTTGCACTCAAATCGTAA	minus_864|I:8406462..8406532	1.45071	3.08571	4.95714	1.62	0.864286	0.815714	0.901429	0.554441	0.363096	0.787866
ncRNA200	GCTGCACATCGTAAAAGTATGGTATTCTCCTCTTAAACT	minus_964|I:8916824..8916894	3.03	1.41643	0.981429	1.40643	0.474286	1.00643	0.775714	0.59654	0.429239	0.64133
ncRNA201	TTTCCTGACTCAGCAGTTGACTTCAGAGGAGCGCTGCT	minus_973|I:8948784..8948854	1.92357	2.54857	8.06714	1.43214	1.75143	0.825714	1.44286	0.808908	0.284368	0.965064
ncRNA202	ACATTTCGATTCGCATCATTCGCAGTGGTTCAGTTTTT	minus_1082|I:9695125..9695195	1.92357	4.09714	1.93714	1.76143	1.00643	0.925714	1.96786	0.471614	0.372078	0.538505
ncRNA203	CCGACGACTAACCAACTAACCAAGGTAAATTTTTGAATC	minus_1197|I:10323266..10323336	1.45071	0.841429	4.15571	1.91714	1.42714	1.75429	0.864286	0.820794	0.311712	0.635442
ncRNA204	ACGCTCCCGATTTTCCGCGTGGGCCGGATAATAATGGT	minus_1274|I:11069619..11069689	1.45071	3.42643	4.95714	5.63857	6.83286	5.94857	6.00857	0.536261	0.0835506	0.37931
ncRNA205	AGTGACCTCGCATATCATCTGGACCTACCAATCGCGAG	minus_1275|I:11069665..11069735	3.03	3.42643	6.68714	1.85714	2.16143	2.69	1.44286	0.458055	0.257681	0.574006
ncRNA206	TACTTCTGTCTCTCCCCGCTCTCTCTACCGCATGTGTG	minus_1466|I:13470763..13470833	1.45071	3.75429	2.54714	10.23	10.3014	10.1214	9.79571	0.445901	0.0221077	0.592757
ncRNA207	CAGTTGCGTGACGTCACCATCAAAATCTCGTGGCTCTC	minus_1637|I:15050292..15050362	0.854286	1.41643	4.15571	2.37357	0.767143	2.19714	0.432857	0.824553	0.682897	0.740548
ncRNA208	AAGTCTATCGATCGATTTGCACGTCAGAACCGATACGG	minus_1638|I:15065727..15065797	3.03	1.41643	8.77429	6.68714	6.08143	5.81286	5.99143	0.877567	0.0617604	0.450606
ncRNA209	GGTATTTATCTGAAAGCTCTCGACAAGCTGATTTCAAA	minus_1706|II:1233811..1233881	5.27357	2.16571	1.93714	4.83286	4.14214	4.28	4.115	0.596329	0.0770964	0.334871
ncRNA210	GTCAAATTTCAAGAGGGTGGATGATGCTTCTGCACTTC	minus_1708|II:1237698..1237768	2.52286	3.08571	1.93714	1.97714	2.19	1.67643	2.13714	0.228338	0.115762	0.208511
ncRNA211	GTGAACAATGAATCGTGCACAGTCGGAATCAAACAAAA	minus_1738|II:1635986..1636056	3.455	3.08571	1.93714	2.60571	3.50643	3.89929	4.10429	0.280107	0.188041	0.233957
ncRNA212	GCTCTGCTCATTGTTTTGATCAATCAAGTTTTTCAGCA	minus_1745|II:2196314..2196384	2.67786	1.89857	4.655	1.04429	0.825714	2.18429	0.251429	0.46177	0.753169	0.757388
ncRNA213	GAGCTCGAAGCCACTCTAAAGACCGATCACATTCCACCT	minus_1837|II:4789127..4789197	0.854286	1.89857	4.15571	0.577143	1.19286	1.28357	0.637857	0.732758	0.397526	0.824958
ncRNA214	CGATAATGGATCGATGGACCGTTTTCAAGAAAAATGTA	minus_1899|II:5195224..5195294	2.18929	3.75429	0.981429	2.53	1.92357	2.80143	2.81929	0.602277	0.166034	0.355264
ncRNA215	GGTCTAGTGGTGTACGCATTAGAATAGTAAAATATCGATCAG	minus_1957|II:5667753..5667823	7.89714	8.77429	8.18643	2.13714	1.96286	2.63857	2.29429	0.053942	0.127287	0.668934
ncRNA216	CCGTGTTGCGATCTTGTTTTCAGTTATATTTCACTGAT	minus_2006|II:6196900..6196970	3.455	4.66143	4.655	1.89	2.36929	2.41143	2.15143	0.163181	0.108469	0.382477
ncRNA217	CGTGTGGTCGTTTTTCTTTATCGATAGTGATTTTGTCA	minus_2031|II:6365239..6365309	3.455	0.841429	2.54714	3.455	3.66714	3.72571	3.57286	0.581682	0.0328069	0.344433
ncRNA218	CGGTAGCCGGCCAACGTCAAGGCTGTCTGTTTATTTAG	minus_2040|II:6521247..6521317	4.41143	1.41643	2.54714	1.93286	2.70357	2.62071	1.90286	0.541755	0.188304	0.384423
ncRNA219	CAAATGATCGCTGCAGGTAGATTATTTCATCAACAACA	minus_2041|II:6544676..6544746	4.12	1.41643	1.93714	0.522857	0.784286	0.815714	0.637857	0.575796	0.196804	0.87105
ncRNA220	GGAATTCGTGAAATGGCAGAACTTTACAGTTATTCTGA	minus_2104|II:7104550..7104620	3.03	2.16571	3.05714	1.42357	0.864286	1.87	1.39143	0.184304	0.296579	0.424816
ncRNA221	CGCTCTGCATTTTCCTGTTTTGATCTGTTTTTGTGAGG	minus_2209|II:8328939..8329009	1.92357	5.42143	4.15571	2.71143	3.54286	2.96714	3.79857	0.461982	0.154291	0.321367
ncRNA222	TCTGACGATGTCGAAGAACATTCCATTTTTTGTACAAG	minus_2226|II:8456043..8456113	4.655	1.89857	1.93714	0.812857	1.43286	0.797143	1.39143	0.558401	0.316624	0.714619
ncRNA223	AACTCGTTTCATCCGCTTGTTAATGCTGGTCATTGATC	minus_2244|II:8701023..8701093	6	2.38571	1.93714	3.27071	2.90643	2.70857	2.55	0.647356	0.108727	0.431508
ncRNA224	ATTTACAAGACGTAGAAGCGAAATCAAAACAATGTCGC	minus_2268|II:8987913..8987983	4.89429	6.02429	1.93714	0.784286	1.37429	0.847143	0.485	0.492515	0.423812	0.946035
ncRNA225	AGCCAACGAATCGAATCAGTGAATCATGTTTTCAGGAC	minus_2286|II:9070747..9070817	4.41143	2.16571	3.05714	1.62714	2.66429	1.37143	0.984286	0.352111	0.432477	0.503337
ncRNA226	CTGATTTAAAACCAAGTCAAGTGCAGCCGCAATGGGAG	minus_2353|II:9651625..9651695	6.35143	3.42643	3.76286	1.93714	0.887143	1.28357	1.01214	0.354596	0.365865	0.745624
ncRNA227	CCGAAATGTACGGTAATCGGAATAAAACGATTGAATCC	minus_2362|II:9700287..9700357	5.55214	6.22286	3.76286	0.604286	0.675714	0.962857	1.72214	0.245532	0.515824	0.855492
ncRNA228	GTACACAAATTCAGTGCGCACATGAAGATGAAGAATAT	minus_2366|II:9739656..9739726	0.854286	0.841429	4.95714	0.677143	1.45714	0.977143	0.887143	1.06984	0.330004	1.00842
ncRNA229	GATTCAGTTGTCGTCTCCTTCTCTAATTCTCCAGGGGT	minus_2413|II:10001142..10001212	3.03	2.80143	3.05714	8.69429	9.78429	8.32857	8.88714	0.0474064	0.0693448	0.505114
ncRNA230	GAGGCTCATGGCTTACCGCTCATTACTCATCTTTCTCC	minus_2676|II:11782356..11782426	5.67	3.42643	3.05714	5.85286	5.81286	5.49143	6.44071	0.349042	0.0670298	0.256838
ncRNA231	ATCCTCCCGTCAGATTTCGTCTTGATATGACACAGTTT	minus_2687|II:11851577..11851647	1.92357	4.22643	3.05714	6.22286	7.53857	6.5	6.48071	0.37519	0.0871369	0.406048
ncRNA232	GAAGTATTGCCGGCCAAATTCCCACTTCACGAACACGC	minus_2697|II:11975763..11975833	1.45071	1.89857	5.71643	2.895	3.04571	2.53286	2.37786	0.775751	0.114329	0.485368
ncRNA233	TTTCCGGTCATTTTCCGCCGTTTTTTCTGTTTTCCTGC	minus_2710|II:12042010..12042080	4.89429	5.55214	1.93714	3.51	3.09	3.32286	3.23071	0.466469	0.0535377	0.330381
ncRNA234	GTAGCTGAATTTCTCCTGAAATCGAAACCTTTATTGGT	minus_2773|II:12805970..12806040	2.18929	8.95429	3.05714	1.38429	2.45286	1.62143	2.15286	0.777618	0.256221	0.844497
ncRNA235	AACCGGATAGACGATTGAACACCATGGCTGCTTTCCTG	minus_2866|II:13835541..13835611	3.03	0.841429	0.981429	1.93286	2.54714	2.17143	1.205	0.757384	0.288031	0.459054
ncRNA236	AAAAGAAGAAAACGATGAAGAAAGTCACGTTGCGCTGC	minus_2913|II:14357929..14357999	3.76643	1.89857	3.43143	0.978571	0.495714	0.864286	1.97714	0.328444	0.586938	0.66452
ncRNA237	GGCAAAGATTTATCGGAACTTGGGATTCATTTTGACAA	minus_2926|II:14510893..14510963	4.89429	6.60571	7.17143	1.37286	1.975	0.962857	1.44286	0.1905	0.288997	0.763534
ncRNA238	TTCGTAATGGGAGACGAAAATTATGTGGGTTCGAAGAC	minus_2931|II:14582153..14582223	6.51	6.15571	4.95714	1.45429	1.44286	0.495714	1.37714	0.138533	0.390579	0.802585
ncRNA239	CGCCATCACACACTCTTTTCCGCTGATTTTGGGAGCGC	minus_3023|III:349603..349673	2.52286	4.39714	3.05714	3.51	3.72571	3.54286	3.67286	0.290336	0.0285045	0.166997
ncRNA240	TTGGGTTAGGAGCAATAGGGTAGAGGGTGCGTGGGTTC	minus_3052|III:699015..699085	6.51	7.08857	3.43143	3.09286	2.14286	2.65357	1.98071	0.346301	0.205058	0.543279
ncRNA241	CAATGAGAAAACGATTCAGCAGGTTATTTTTTAGGGGA	minus_3113|III:1409155..1409225	3.76643	2.80143	6.24714	2.77714	2.46286	2.65357	2.36143	0.416126	0.0728742	0.418693
ncRNA242	TGCTCGCTCTGAGTTCTGGACTCCTCCCAACTAATGGA	minus_3142|III:1976546..1976616	3.76643	3.08571	5.45857	3.87571	3.79143	3.66714	3.50857	0.297747	0.0430341	0.191959
ncRNA243	GAAGTTTCTCCGGCGGATATTCGAAATGTTTTTGATTT	minus_3144|III:2045171..2045241	3.03	2.38571	3.43143	1.39857	0.841429	1.75429	1.86143	0.178884	0.314048	0.433383
ncRNA244	TTCTGGAGGTGGTTGGCTCGGTGGTGGCTCGAAAACTA	minus_3178|III:3064089..3064159	3.76643	3.42643	5.21286	6.60143	6.22286	5.73857	6.31429	0.229395	0.0576874	0.23788
ncRNA245	ATCCTCTTCTCACTCATCCCACCGATAGAGCTCCGACG	minus_3179|III:3064217..3064287	5.41286	5.91571	4.655	7.01	7.22429	6.68714	6.44071	0.119117	0.0505964	0.148706
ncRNA246	GGTTTAAAATCGAAACCGCCGAATTTGAAATTGTTGGA	minus_3207|III:3488151..3488221	6.62929	6.48071	4.15571	2.895	2.75429	3.04857	2.70571	0.241036	0.0541259	0.427351
ncRNA247	GAAAATGTTTCATAACACGTTCCAAAGTGGATTGCTCT	minus_3222|III:3537419..3537489	4.41143	1.41643	1.93714	4.07	3.48143	3.66	3.14714	0.618224	0.107076	0.348598
ncRNA248	TTGCTGTGACCCACGAGACGCCAGTTCAATCTCTACAT	minus_3379|III:4689734..4689804	2.52286	8.635	3.43143	4.42571	4.73	4.39714	4.83857	0.67817	0.0478689	0.406599
ncRNA249	TGACGTCATCACTGACAATTAAAGATAGTTCCCTTCGT	minus_3449|III:5267203..5267273	7.08857	6.60571	6.44071	3.77714	4.38857	3.79143	4.33714	0.0501625	0.0821756	0.277277
ncRNA250	GATCTGAGCTAGGAGCCACTGCGCAAGATCCATGCTTC	minus_3485|III:5727554..5727624	5.09286	5.25714	2.54714	1.35929	1.90571	0.764286	1.74429	0.353431	0.351572	0.673627
ncRNA251	GAACCAGTGTAATCGCGATATTGAGTGAGTCCATCGACT	minus_3486|III:5727673..5727743	0.854286	4.39714	3.05714	1.21	1.35714	0.764286	0.949286	0.645907	0.247275	0.771811
ncRNA252	GGTTGTGTATGTGCGCGAAGCTTTATTTCTATAGAAAA	minus_3494|III:5853396..5853466	5.55214	4.39714	1.93714	2.55	2.66429	2.98857	2.64071	0.465996	0.0706642	0.389789
ncRNA253	GGCGCCCGATTTCTTGAGCTATCAAAATGTTTAAAAAT	minus_3509|III:5906090..5906160	2.52286	4.09714	5.71643	2.18214	1.74	1.72929	2.13714	0.388323	0.12639	0.518185
ncRNA254	TTTACTCCAATTATTCCGACGTCGCCTCGGATCATTTC	minus_3564|III:6393845..6393915	8.88714	9.45571	3.43143	4.93286	4.45429	6.12714	5.42143	0.458269	0.136511	0.370625
ncRNA255	ATAACCACAGGTAAAGCGTGTCAGGTTAGTGGCAACCT	minus_3743|III:7716536..7716606	8.85	9.77286	3.76286	2.21143	1.00643	0.885	1.96786	0.433741	0.441285	0.914189
ncRNA256	ACCTTTGCAAGTTCATGTACTGTCCTATTTCAGGGACC	minus_3783|III:8126940..8127010	4.655	2.80143	2.54714	1.02857	0.678571	0.432857	1.35714	0.34506	0.462313	0.778143
ncRNA257	GGTCTTGGAAATTCTTCTCCTGCTGAATCGCCAGTTGT	minus_3877|III:8849525..8849595	1.45071	2.80143	1.93714	5.83429	5.24286	5.42143	4.9	0.331594	0.0726872	0.462168
ncRNA258	AAATTGAGATGTCTGCTACTCCAGTCACTCTGAAAGCT	minus_3894|III:9001854..9001924	2.67786	4.66143	3.43143	1.37286	1.39714	2.45714	1.43143	0.278889	0.317713	0.497339
ncRNA259	GACACAATGCCCCTCATTTTCTATTCACTTCTCATTGT	minus_4027|III:9817158..9817228	3.76643	3.42643	1.93714	3.55	3.72571	3.455	3.48143	0.319701	0.0343036	0.189001
ncRNA260	AAAGACTGTGGTATGGACATCTTCTATTTACAATCGGC	minus_4087|III:10319723..10319793	6.14714	6.81714	3.05714	3.40571	4.36857	4.17286	4.86643	0.375547	0.144327	0.293413
ncRNA261	TGCCTGCCACTCTGAAGGTCACTGGTTCAAAACCAATG	minus_4217|III:11371297..11371367	3.76643	2.16571	1.93714	4.57071	4.58214	4.59571	4.56429	0.379982	0.00301591	0.318974
ncRNA262	CTCGGTTTCTCACTCTTTCTCTTTCAAATCCATTTCTT	minus_4332|III:13142168..13142238	1.45071	1.89857	4.15571	5.30571	5.20429	5.12143	5.14714	0.579551	0.0157363	0.412361
ncRNA263	TTCATTCTTTTCTCTGGAAATCAATTGAGAACGCTGTG	minus_4349|III:13380179..13380249	5.09286	2.80143	2.54714	0.474286	0.746429	0.474286	1.88071	0.402858	0.74978	0.834359
ncRNA264	GCGATACTGTGTTCGTGGCAAATACACTGCCTTGGACA	minus_4374|III:13528480..13528550	3.76643	1.89857	0.981429	0.853571	1.01929	2.485	1.02857	0.640624	0.566739	0.631496
ncRNA265	CCGCAGATTTTTTGCACTTTTCTCATCATTTTTCATCG	minus_4518|IV:1054812..1054882	1.92357	5.65	3.76286	2.17429	1.91714	2.14286	2.46	0.493083	0.102443	0.484012
ncRNA266	TCACAATGACTACGTCCAATTCCAAAACGACAGGGATG	minus_4583|IV:2147129..2147199	5.67	5.65	3.96929	6.13286	5.25286	4.79571	5.23429	0.191543	0.104711	0.134005
ncRNA267	TCTCAGTGGAGGAGGTTAGTGTTTTGAAACGGCTATAA	minus_4603|IV:2409350..2409420	5.09286	6.56571	8.98857	0.217143	0.987143	1.87	0.775714	0.285812	0.713439	0.970634
ncRNA268	CGCGCTCAACAACGTGAAAATCATCAACGAAGACGCGC	minus_4688|IV:3701465..3701535	2.18929	2.80143	6.24714	1.19571	1.88	1.40714	1.02286	0.583993	0.269301	0.755784
ncRNA269	ATGTACTTTTGTGTCGGTCGTCACGGACAAAAAGTGCA	minus_4704|IV:3911581..3911651	3.03	2.54857	4.95714	2.54714	1.98357	2.19	2.58286	0.362923	0.124271	0.350207
ncRNA270	TACGTGGACACTGGCCAAAAGCTCCATGCCATAAAAGG	minus_4757|IV:4524951..4525021	4.12	1.41643	3.05714	1.76143	1.43286	1.93429	1.96786	0.475485	0.137995	0.443474
ncRNA271	ATAAGTGCCTTCAAACTCCGGTAGAGCATTGTCCAATG	minus_4758|IV:4538763..4538833	4.41143	1.89857	3.43143	5.09143	3.55714	5.14714	4.19429	0.390043	0.169868	0.284824
ncRNA272	TCCCGGTGTTGTGGACCTCCAAGTCGGTTACACAAGTC	minus_4759|IV:4538840..4538910	13.9643	13.3586	12.5786	5.12357	2.78857	5.09286	3.37714	0.0522298	0.291498	0.622874
ncRNA273	AATTTGGAATTCACATCCAAGATTCGCAACTCGAACAG	minus_4768|IV:4659405..4659475	3.03	2.54857	0.981429	4.37571	4.56429	4.14429	4.05	0.489862	0.0541227	0.381279
ncRNA274	CATGCGCTTTCCAGCATTCTCTCGTACACCCTGCGTGT	minus_4866|IV:5657211..5657281	3.76643	0.841429	2.54714	2.16286	1.61571	2.225	2.92214	0.616028	0.240072	0.405971
ncRNA275	GATCAACATCAAATCAGAATAATGCTGTTCACTTTGCC	minus_4876|IV:5796723..5796793	3.455	4.09714	1.93714	0.825714	1.75143	1.46286	1.80714	0.350667	0.307907	0.528036
ncRNA276	GTCGTTGTGATTCGAATACGAGAACTGAAAAGGTGAGT	minus_4965|IV:7054112..7054182	8.69429	5.85286	4.655	1.67643	2.15143	1.92571	2.52143	0.324124	0.173419	0.667286
ncRNA277	ATTCATAATGGCGACTATTCCATCAGTGGTTCGTGAGA	minus_4976|IV:7134026..7134096	3.03	2.16571	0.981429	5.63857	5.41286	5.24286	5.56714	0.499475	0.0321505	0.479127
ncRNA278	GTGAAATTTCGAGCGTATAGCACCAACTGGCCCTCCAG	minus_5007|IV:7256482..7256552	1.45071	1.41643	1.93714	13.9643	13.3586	13.9643	13.9643	0.181864	0.0219257	0.761472
ncRNA279	TTTTTCATAGTATCAGGAATGACTTCTCAAGCTGCTCC	minus_5008|IV:7294139..7294209	1.45071	3.42643	0.981429	0.882857	1.62143	0.984286	1.62429	0.664433	0.313022	0.56033
ncRNA280	CATCCCGACTTCATTACTGATCCGATCTGGAAATCCAGG	minus_5022|IV:7387085..7387155	5.27357	3.42643	3.05714	4.79571	4.68	4.61143	4.09714	0.303006	0.0679261	0.185573
ncRNA281	TCATCGACAACTTTATCTCAAGCTATCAGTTCAATCGAT	minus_5070|IV:7902335..7902405	2.67786	3.42643	1.93714	3.70857	3.89286	2.91071	3.25571	0.277804	0.128984	0.215084
ncRNA282	CCAAGATCCAGCACGCAATGGTAACTTTTTTATAACTT	minus_5109|IV:8205092..8205162	1.45071	5.09286	6.24714	0.978571	1.89	1.87	2.53	0.58717	0.350862	0.698134
ncRNA283	TGGTCTTCAGTAATACTACAAAGAGTTCGCAACCCTCT	minus_5133|IV:8375528..8375598	9.9	9.36143	5.71643	2.15071	2.61286	2.53286	2.43714	0.27335	0.0828793	0.688836
ncRNA284	CCTATGATTTTAGACAGCACTGCTTCGTTTCACAATAA	minus_5143|IV:8379373..8379443	4.655	4.54	1.93714	0.841429	1.95571	1.91714	2.18929	0.414215	0.348675	0.561652
ncRNA285	GCACAAACTTCTAACAAACATTTTAGGTGAATTTGGCG	minus_5147|IV:8432715..8432785	4.655	5.82143	5.45857	1.88071	2.14571	1.85214	2.64071	0.112381	0.171536	0.502211
ncRNA286	TTTTCGAAAACATTAATGCTGGTGTCCGCCACGACGGC	minus_5148|IV:8432783..8432853	3.455	7.48714	7.69357	2.03286	2.70357	2.14286	2.29429	0.38471	0.128066	0.633495
ncRNA287	CTACTCTCAACGAACTTACCGACGATTATATTGATCTGTT	minus_5162|IV:8611805..8611875	2.52286	5.25714	6.24714	1.91714	2.54714	1.67643	2.53714	0.412562	0.203474	0.545656
ncRNA288	CCTCGTGCTTCCTTCTGAAGACATCCAATTTGTCAAAA	minus_5176|IV:8794921..8794991	6	4.22643	3.05714	3.27071	3.28571	3.43143	3.455	0.334639	0.0285485	0.269887
ncRNA289	TAACCCACACACAAAACTCTTAGCTTCTAATGACATCA	minus_5184|IV:8916599..8916669	2.18929	4.85143	2.54714	5.73857	5.82143	5.26143	5.23429	0.452074	0.0560921	0.333938
ncRNA290	TCGAAGGTAAGTGTCTTCCGATCGTGAAATAATTATGG	minus_5195|IV:9034350..9034420	1.92357	4.66143	6.56571	2.19714	2.44857	2.36714	2.67786	0.532331	0.0824628	0.524903
ncRNA291	TTCGAGTGTCGTTCTGCAGGCCGCTGGTTCATTTCCCT	minus_5210|IV:9191310..9191380	11.2314	9.85571	9.85571	2.91571	3.66	3.25571	3.72571	0.0770067	0.111519	0.588225
ncRNA292	GCCTGGCAAACAACGGGATGCAGTTCATTTCCACTCGC	minus_5258|IV:9477681..9477751	5.84357	4.39714	5.21286	2.54714	3.93071	2.88	3.10714	0.14078	0.189224	0.310367
ncRNA293	ACTCTTTGTCGAAATTAACCGAAGTCCAAGCAGAATGC	minus_5288|IV:9688301..9688371	2.52286	3.75429	2.54714	0.385714	1.89857	1.85214	1.43143	0.23936	0.505022	0.509715
ncRNA294	TCCTACAAGTTTCTGATGCTCAATGTAAGTGTACACATA	minus_5364|IV:10294994..10295064	3.76643	5.09286	0.981429	4.39714	5.00429	4.02286	6.34857	0.639707	0.206436	0.394019
ncRNA295	AAATTGTCTCATGGATGGTCTGCTGGCTCGTCTGAAGC	minus_5371|IV:10330897..10330967	4.655	2.54857	3.05714	4.51143	4.85143	4.21429	4.39714	0.321368	0.0596695	0.217239
ncRNA296	TTTTCCATCTCCACCTCCTTCTCGCAAATACTCATCTT	minus_5372|IV:10332797..10332867	4.655	2.38571	1.93714	5.77	6.13286	5.91	5.63429	0.486875	0.0363208	0.379017
ncRNA297	GGTCATATGGAGCAACTGCACAAGAAGATGGAACGTGT	minus_5420|IV:10847511..10847581	6.81714	4.39714	7.56571	1.46143	1.94857	1.75429	2.15	0.264558	0.160384	0.687494
ncRNA298	TTTTGTGTCACCAACATTTGCCTGCTCACTTGTCCGAA	minus_5433|IV:11026066..11026136	1.92357	3.08571	0.981429	1.74571	1.46143	2.52143	1.89714	0.527846	0.235005	0.353579
ncRNA299	CGGGCCTTTCATTCTTATACTCCCAGGTTCGACACCAC	minus_5434|IV:11026121..11026191	6.35143	3.08571	3.05714	1.73286	2.16714	2.89571	2.53	0.454711	0.213476	0.484367
ncRNA300	CGTGTACTTTGTGTGTAACTCATTCTCATTTTTGTCCA	minus_5470|IV:11211553..11211623	1.92357	1.89857	5.71643	2.00643	2.13857	2.485	1.45714	0.691003	0.211253	0.573213
ncRNA301	TTGCCGTGTGGTCGAATGGTTAACGTGTGCGCTTGTCG	minus_5508|IV:11474168..11474238	12.05	11.4386	10.4471	3.79857	3.65714	3.89929	4.20857	0.0715088	0.0601193	0.565314
ncRNA302	TTTATGCATCACGGGTTCGATTCTCGTGGCGGATTGAA	minus_5517|IV:11549827..11549897	11.3186	10.3014	10.3471	3.02857	3.87286	3.32286	3.62143	0.0539153	0.10568	0.591081
ncRNA303	TTTGAATTGCGACTTCTAACCATTGCGTAACGAACGGA	minus_5549|IV:11703915..11703985	2.18929	6.48071	3.76286	1.87143	1.93857	1.97214	0.882857	0.523852	0.314441	0.682067
ncRNA304	GGTGACGTGTGATCCGACATAGTTTTCAGGTTTCTCAT	minus_5550|IV:11748907..11748977	0.854286	2.16571	5.21286	2.455	3.16286	1.98071	3.12429	0.814837	0.212135	0.499505
ncRNA305	AGACGGAGAGAAGTGAAGAAGTCCTCTTCCTGAACCGA	minus_5558|IV:11857161..11857231	1.45071	3.42643	2.54714	1.04429	2.17429	1.96143	1.98071	0.399975	0.282914	0.368263
ncRNA306	GCTCCAATTATGGTGCAAAACGTCTCAGCTCAGTCACC	minus_5732|IV:13239046..13239116	3.03	1.89857	0.981429	2.13286	1.67643	2.53286	1.93714	0.520889	0.174361	0.31932
ncRNA307	GCATCTGTTTTAGACGAATAGTGTCCTGGGTTCGAACC	minus_5845|IV:14838272..14838342	2.52286	4.66143	0.981429	0.761429	2.41143	1.87929	1.74429	0.678957	0.405078	0.605349
ncRNA308	TTACCGCTTTGTCTCGCGCGCAACCAGTTTTTGGCTGC	minus_5870|IV:15476471..15476541	6.91143	5.65	4.95714	2.87286	3.09	3.68429	2.71857	0.169677	0.13702	0.375852
ncRNA309	TTCCTATCGTGTTAACTTACTGTTGCACTCTGTTTGAGT	minus_5875|IV:15853100..15853170	1.92357	2.80143	2.54714	1.45714	1.46143	1.74571	1.74429	0.186337	0.102967	0.268137
ncRNA310	ATGAGGATTTGAAGAAGCTCTGAAAGTTTCTGCCTAACTA	minus_5915|IV:16856970..16857040	5.84357	6.34857	6.00857	3.49286	4.19429	3.77714	4.45071	0.0424441	0.107218	0.239189
ncRNA311	TATCAAACAGCTCCTTTTCTTATCAACACTGCTCATTG	minus_5917|IV:16868916..16868986	2.18929	2.54857	6.00857	0.957143	1.01929	0.784286	1.85714	0.588758	0.414813	0.825282
ncRNA312	TTTCAAACTCCCGCCCGCCCGTAAATGAGTTATCTCAT	minus_5941|IV:17316397..17316467	4.655	3.42643	6.44071	7.08857	7.30286	7.39571	6.58357	0.313115	0.0511734	0.246455
ncRNA313	TGTCTACTTTATCAATGCAGATCGGAAGCGACGGAAGT	minus_6037|V:1220438..1220508	4.12	3.75429	2.54714	4.83857	5.47	5.36571	5.36071	0.23694	0.0541219	0.241383
ncRNA314	GGTCACCGTGGCTAATCGTGATCTACACATTGATGTGC	minus_6038|V:1220487..1220557	3.76643	3.75429	3.43143	6.35143	6.60143	6.73	6.40714	0.0520457	0.0268278	0.29176
ncRNA315	TCGCAAGCACCTCTCAAAGGCTTAAACTTCATCGTCTT	minus_6175|V:4431776..4431846	4.12	1.89857	2.54714	6.91143	5.20429	9.07571	6.35143	0.400076	0.23581	0.490222
ncRNA316	CCGTTGTTCAACAACAGACTTTCGAGGCCGCTCCAGCT	minus_6176|V:4431971..4432041	7.56571	3.42643	6.24714	4.95	4.33714	6.83286	4.82571	0.367982	0.20943	0.269804
ncRNA317	ACCTCGCTCATAAATGTCTACTCTCGTGTGTCAACTCT	minus_6212|V:4785314..4785384	0.854286	4.39714	0.981429	2.72857	6.46143	2.51714	6.04	0.967344	0.474075	0.662363
ncRNA318	TTTGAGATTCTCATCTCCCTCCTGTCCCTTTAACTTTC	minus_6225|V:4832113..4832183	1.92357	3.75429	6.12714	3.77	3.70571	3.55357	3.67286	0.535605	0.0246953	0.323863
ncRNA319	GCTCTTGTTCGGTTTCATTTCTAGTCTTTCTTCTCTGAA	minus_6371|V:6100617..6100687	3.03	4.09714	6.85214	3.76286	3.39714	3.76286	3.90571	0.423242	0.0586333	0.305378
ncRNA320	GTAGATTCGATTCATTCGATTCTGTTCCGTTTCTTTCTC	minus_6385|V:6227386..6227456	3.03	2.54857	0.981429	2.205	2.91857	1.62143	1.93714	0.489862	0.25468	0.336018
ncRNA321	ACTATTCACTAACACATTCAAATTTCAGATGCGCTTGG	minus_6442|V:6408756..6408826	3.96929	2.03	2.54714	0.818571	0.815714	1.40714	0.977143	0.352505	0.277447	0.646504
ncRNA322	ACCGTCATGCCGTGTCCATGTGGTCAGTTTTTATGCCT	minus_6492|V:6694612..6694682	11.8757	11.8757	10.2657	6.74714	6.43429	7.51429	7.67429	0.0819764	0.0841604	0.265958
ncRNA323	CAAAGAGTCGTTCCTTTGTCCGCAATTGCTCGTCGAAT	minus_6581|V:8519160..8519230	4.12	2.38571	2.54714	3.55714	3.42143	3.41929	3.08786	0.317501	0.0592461	0.186786
ncRNA324	TGCACACTTGGAAGATCGTAATCAGGAAAATGATCCTG	minus_6588|V:8545114..8545184	3.455	6.22286	5.45857	0.925714	2.64286	1.03571	2.60786	0.283307	0.527279	0.637063
ncRNA325	GATGGAGCAACATGGATAAGGACGATTCGGGATTGGAG	minus_6653|V:9339382..9339452	3.03	1.41643	0.981429	7.57714	6.73	5.99143	6.87143	0.59654	0.0956944	0.595662
ncRNA326	TCTCGTTTTTACACCTGCCATGCCACCTGATAAACGTA	minus_6661|V:9462590..9462660	1.92357	5.36071	2.54714	3.98286	3.93071	4.37571	3.86571	0.558769	0.0568733	0.308289
ncRNA327	CCAAATGAATTTTCTCGTCTTGTTACTCTTCCTGTTGT	minus_6663|V:9489665..9489735	7.56571	9.80857	9.74571	3.67286	4.23857	3.70571	3.76643	0.141278	0.068811	0.4741
ncRNA328	CGTCGTGTCGATTCGATTCGATGTCAACGCACACACAC	minus_6688|V:9731383..9731453	6.35143	4.85143	0.981429	1.45714	1.72571	2.15143	2.18429	0.682222	0.186554	0.708835
ncRNA329	GGTGGTTTCGTATGGTGTCTGTTTCGTTGAAGCCATCG	minus_6716|V:10091193..10091263	2.52286	3.18929	2.54714	4.08857	4.02286	3.86143	4.02286	0.137281	0.0241964	0.203203
ncRNA330	TGTTGACTGCTGTTGTTGATCCCAATTATTCTGTGGAG	minus_6717|V:10127229..10127299	4.12	0.841429	0.981429	4.71429	4.21429	4.73	4.52714	0.935808	0.0527528	0.507054
ncRNA331	TGACGAACATTCTATCATGAGTTGACGAAGAACTACATA	minus_6744|V:10277259..10277329	1.45071	4.09714	1.93714	0.99	1.04	2.35786	2.64071	0.56459	0.492242	0.526366
ncRNA332	TAATTCGGCCGTTTAGCTTGCATGCGATATAATTATCC	minus_6757|V:10350816..10350886	9.36143	7.95429	4.655	7.95429	8.23286	8.03	8.34571	0.329863	0.0221484	0.188318
ncRNA333	CGACTTTCCCATTCTGATTTGTGATTATGGTATTGTGT	minus_6854|V:11146855..11146925	2.18929	4.95714	3.55357	4.89714	5.55214	4.51143	5.38714	0.38803	0.0931616	0.267824
ncRNA334	CTGGTGGAGGTCTTGTTGGATCTGCGAATGCGTGTTTT	minus_6940|V:12067877..12067947	3.455	3.75429	3.76286	3.57286	2.98857	3.28571	3.09286	0.0479358	0.0793441	0.0898285
ncRNA335	CATTTTGCTCCGGGTTGATAATAGTTGTACATAGTTGA	minus_6968|V:12242116..12242186	2.67786	3.08571	0.981429	4.18357	4.9	3.98286	4.79571	0.496351	0.101	0.394317
ncRNA336	AACGGCCAAACGGTAAGGTGATGGCACAGGTAAAGCGC	minus_6989|V:12375743..12375813	0.854286	0.841429	0.981429	1.01571	2.51929	1.98071	2.13714	0.0867174	0.334343	0.481231
ncRNA337	TCAGCTAGCAATTTATTGACCTACGCTCAACTTCCACA	minus_7015|V:12596965..12597035	4.41143	4.09714	2.54714	3.06643	1.78429	2.29429	2.29429	0.270829	0.224116	0.337047
ncRNA338	TGCGCAACACTTGTACTATCCAACGAGCTATTATACTCCATA	minus_7016|V:12608391..12608461	2.18929	4.95714	4.655	3.73286	3.77	4.11	3.71143	0.385971	0.0489472	0.229228
ncRNA339	AGAATTCTGTGTGTTGTGCGATCAGCCTATCAATATTATTC	minus_7023|V:12725893..12725963	3.455	2.16571	1.93714	5.26143	4.36857	5.05857	4.25	0.324843	0.105697	0.349555
ncRNA340	CTCGCCTGTCGTCATCGTCGTTACATTTGTTGTATAGC	minus_7038|V:12814391..12814461	2.67786	3.75429	1.93714	6.08143	6.17143	6.35	5.92143	0.327528	0.0291728	0.397222
ncRNA341	GCTGTAGCTTTATTGTAGACTTTATGTGCACATCGTAAG	minus_7118|V:13722684..13722754	0.854286	5.25714	0.981429	1.74	4.28	3.49286	4.115	1.05998	0.341021	0.592793
ncRNA342	AGTGCAGACTGGTTGACACACCTGCTCAGAAGCTGCTG	minus_7147|V:14127834..14127904	7.37643	7.89714	8.635	0.302857	0.746429	1.42	0.217143	0.0793523	0.819249	1.03631
ncRNA343	GACCCGTATTTTGTCCCACTCCATTCCTCCTTAGTTTT	minus_7164|V:14411865..14411935	4.89429	7.89714	3.76286	6.95571	7.39571	6.16357	6.98286	0.387193	0.074903	0.234609
ncRNA344	ATTGAGGTTGATACGGATACTGCTGAAGATAATTCAGT	minus_7221|V:14919281..14919351	2.18929	4.54	2.54714	4.45071	3.82714	4.38857	3.83143	0.409613	0.082869	0.257313
ncRNA345	ACTTGTCAGATTCCTAGAAATGTTTCCCGAGATTCTTAA	minus_7243|V:15186205..15186275	2.18929	4.66143	2.54714	4.22643	3.98286	4.56429	4.03571	0.426488	0.0625867	0.261229
ncRNA346	TACCGATTCCTTTTGGAGCACACCATTCTCACGCAAGT	minus_7290|V:16610289..16610359	6	4.66143	4.15571	3.02071	2.18214	2.95571	1.89714	0.192946	0.222962	0.411713
ncRNA347	GTGTGAGACCCTCCCAAAATAATGATTTTTGCTAGATT	minus_7314|V:17159253..17159323	2.67786	6.48071	3.43143	4.33714	4.52714	4.655	4.62429	0.479812	0.0315856	0.268982
ncRNA348	TAGTGGATAGAGGCCTCCAACACTGCGAGAACGACGAC	minus_7317|V:17488970..17489040	3.03	6.68714	1.93714	0.495714	0.941429	1.44286	0.677143	0.640371	0.463216	0.998855
ncRNA349	GCCCTCCTCTTGTCTTCTCTGGCTTTTTATTGATTTTT	minus_7318|V:17539384..17539454	2.18929	5.09286	0.981429	8.29286	8.77429	8.43357	7.56571	0.767172	0.0615854	0.543538
ncRNA350	TGCTAGCAATCTGGATATCACGAGTTCACGTCCGGCCT	minus_7354|V:18747619..18747689	2.18929	1.89857	1.93714	3.27071	2.92571	3.71143	3.49857	0.0786182	0.100296	0.274434
ncRNA351	AGCAACATCGAGTAAGTTGGCATTTTCGTTGGGAAAAT	minus_7373|V:19262344..19262414	6.21786	6.48071	7.78286	0.767143	0.815714	1.36429	0.302857	0.122752	0.534722	0.96326
ncRNA352	CGCAATTGGTCAGTTTTCTATCGAAAGGACTTCAAGAGT	minus_7425|V:20441878..20441948	3.76643	2.54857	0.981429	0.251429	0.302857	1.00643	0.731429	0.574039	0.628673	0.952449
ncRNA353	GTGAAAACAGCAGGTACAGGTGTTTTTCATTATTTTCG	minus_7523|X:1042918..1042988	4.655	1.41643	5.45857	0.864286	1.45714	0.864286	0.485	0.556762	0.437665	0.927033
ncRNA354	TGTCGAGGGCTGTATTCAGGGGAGTTGACATCAACCCT	minus_7545|X:1831683..1831753	4.12	3.42643	4.44714	6.52	6.29143	7.13714	7.08857	0.130371	0.0620282	0.27535
ncRNA355	CGAGGTCCATCACGAATATTCTCACCAAATTCTATGTTT	minus_7595|X:2873258..2873328	2.67786	3.42643	3.76286	5.33643	4.49714	4.82571	4.08857	0.168861	0.112573	0.218849
ncRNA356	ACCGCACACAATTGGTTTGACATGAACGGCTTTGGCGA	minus_7610|X:3102975..3103045	5.67	2.16571	1.93714	1.37286	0.642857	2.16	0.55	0.642281	0.633979	0.832241
ncRNA357	CCAACAATTTCGAAGTACAATTTCCCCATCTTCTCCGC	minus_7674|X:3249297..3249367	4.41143	1.89857	5.71643	3.36714	2.73286	3.62143	2.00643	0.484062	0.246027	0.400453
ncRNA358	CCACAATCGCAACAATGCATATCTTATGATTCTCGATA	minus_7675|X:3249714..3249784	2.18929	1.89857	4.655	3.39429	2.03	3.37714	0.852857	0.519679	0.505929	0.478536
ncRNA359	AGCAGGAGGTGATGAAAATCTTCATTTTATTGATCATGC	minus_7736|X:4364833..4364903	1.45071	3.08571	1.93714	1.42357	2.225	2.58071	1.42	0.389066	0.305777	0.322415
ncRNA360	CTGAATATATTCATGCATTGATTTGCGTGACTTGTTGC	minus_7828|X:5854136..5854206	2.67786	3.08571	0.981429	3.86571	3.25571	3.73286	3.55357	0.496351	0.0732653	0.326504
ncRNA361	CACGTTTTGGCTAACTATGTACAAGATGTTTCTCACTT	minus_7843|X:5999333..5999403	4.655	5.91571	7.69357	4.22643	4.07	4.08857	3.86571	0.250752	0.0366009	0.283933
ncRNA362	GTCAACGTCAGCACTGATTTTATACTATTTTGTTGCGA	minus_7868|X:6207587..6207657	3.455	5.09286	3.05714	4.14429	3.86143	4.10429	3.74571	0.278923	0.0483843	0.163034
ncRNA363	TCGAAAACATCATGACTCTACCTGTGTCAATGGATGAC	minus_7961|X:7437883..7437953	3.03	2.54857	1.93714	4.64857	3.77714	3.82714	3.43143	0.218628	0.131578	0.270851
ncRNA364	AGTCTTTCACAAATACCGGCCGTTGAGAAATCAAAACG	minus_7979|X:7631823..7631893	1.92357	3.08571	2.54714	3.04571	2.19	2.06571	0.949286	0.230898	0.417255	0.32619
ncRNA365	CTCACGGGGCCATCTTTGGGTGGAAAGTCATTCTCGTG	minus_8133|X:9754609..9754679	3.76643	1.89857	3.05714	3.41714	2.91286	3.50857	3.06643	0.32431	0.0876515	0.195647
ncRNA366	TCGTGCAAAGAGATATTATGGATGCGGTTGTGGTTGTT	minus_8223|X:10967378..10967448	0.854286	0.841429	4.15571	5.67	5.69429	5.88286	6.13286	0.979147	0.0366453	0.565279
ncRNA367	TCATAGAGGTTTCTTCAAAATCGCAGCATAATTGTGCT	minus_8234|X:11278462..11278532	2.18929	3.42643	4.15571	2.70143	1.87	3.38571	2.70071	0.305201	0.232778	0.270257
ncRNA368	GTAGCCGTTATGTTGAAGATGATGAGCTGGTTGGTGGC	minus_8235|X:11280928..11280998	3.03	2.38571	3.05714	1.91143	1.73286	1.96143	0.968571	0.134567	0.280226	0.345795
ncRNA369	CCAGGCTTGGAACAAACAATACAATAACATGCATGCTG	minus_8236|X:11281101..11281171	6.21786	5.55214	4.655	3.89286	3.46714	3.07857	4.58714	0.143247	0.171967	0.24959
ncRNA370	ACTCGCTCGACAACGTCCTTCTCGTTTCTTCTTGATGCATTG	minus_8278|X:11605515..11605585	3.03	2.80143	2.54714	3.07857	3.24286	3.09143	3.38571	0.0864859	0.0452398	0.0918431
ncRNA371	GGGAATTGTTGAAAGCCAAAGTCTCATTTGCGTTAAAA	minus_8279|X:11623453..11623523	7.56571	6.91143	5.45857	4.63714	5.05857	4.14429	5.09143	0.162296	0.0937196	0.222846
ncRNA372	CGTCTGTCATTGAAACAAATGAACCAGTAGATGATGAA	minus_8291|X:11846996..11847066	4.12	1.89857	3.05714	3.82929	4.42571	4.44714	4.68929	0.367263	0.0841313	0.261579
ncRNA373	ACACCAGGAGAGCAGGGAGAACAGGGATTAGCCGGAAT	minus_8325|X:12636558..12636628	3.03	1.41643	1.93714	5.25286	5.09286	5.55214	4.96429	0.387018	0.0486158	0.443674
ncRNA374	TTAAGAGACACCAAGTAAAGAGACAGGCTGGAAATGAG	minus_8326|X:12636686..12636756	1.92357	4.22643	1.93714	3.70857	3.72571	3.83857	1.88071	0.491764	0.285922	0.350037
ncRNA375	AATTGAGAATATCAGAACCAGCCTTGCATTCAGCATGG	minus_8327|X:12636827..12636897	3.03	2.54857	1.93714	4.59143	4.44714	4.86857	2.87	0.218628	0.21458	0.331074
ncRNA376	ACTCATACTTATACGCTCCATTCGATTCGGTTTGAAAC	minus_8332|X:12803852..12803922	1.45071	2.80143	5.91	1.95214	1.88	1.38571	0.918571	0.675052	0.313812	0.7238
ncRNA377	ATTATGACAACTATGGAAACTTGATGATTGGCACACGC	minus_8409|X:14015244..14015314	1.45071	5.49143	3.05714	2.15071	4.89429	1.42714	2.90643	0.610376	0.525182	0.524292
ncRNA378	GAGATGGGTGTCACGATGTGTATTGGTTGGCAACATGC	minus_8431|X:14501965..14502035	3.455	1.89857	1.93714	2.65357	2.36	2.44929	2.71857	0.365264	0.066247	0.212248
ncRNA379	CGCGGCACTACACAATTTTCTATCTCACGAATAAATAT	plus_4|I:92320..92390	3.03	2.38571	4.86643	3.05143	2.85357	2.38	2.45	0.375568	0.119958	0.290762
ncRNA380	ATTTGCCTGCTTCTCTGCAGTCTCTTACCTCCTGTGTC	plus_182|I:1873946..1874016	6.21786	5.25714	6.85214	3.62143	3.39429	3.39714	3.39571	0.131452	0.0326937	0.325883
ncRNA381	ATCGGAATTCAAGCTCAAATCCCAACAATCCGCACAGC	plus_183|I:1908222..1908292	1.92357	2.03	6.85214	1.74571	2.205	2.06571	0.805	0.781612	0.36959	0.781042
ncRNA382	GCGCCGTAATTATTCTGGTGATTCATTTAACTGGAAAT	plus_184|I:1958724..1958794	1.45071	5.42143	0.981429	1.39571	2.09857	4.63714	1.41	0.931783	0.644184	0.717538
ncRNA383	CCAAATTTGGAGACATCGGCACAATGTGGCACGGGTTC	plus_185|I:1959325..1959395	6.14714	6.64857	7.46	2.455	2.57857	2.36714	2.16286	0.0981205	0.0732033	0.555288
ncRNA384	GGGTAAAGTGTGTTGACAAGACGAAATTTCCATGAAAA	plus_250|I:2668261..2668331	3.455	0.841429	1.93714	4.48571	4.61143	3.47714	4.73	0.631639	0.13284	0.439442
ncRNA385	CGGCAAAAAGAAAAAGCAGAAGACTGATGCACCATCAG	plus_269|I:2816525..2816595	4.655	2.80143	3.43143	1.00857	1.36714	2.35786	0.761429	0.259691	0.510732	0.603622
ncRNA386	GAAGTATGATCGATCGCAACATAATCAAGTGTGCACAA	plus_322|I:3601293..3601363	4.12	2.80143	2.54714	2.55429	1.45429	2.14286	1.45714	0.26751	0.28503	0.374321
ncRNA387	CTGTGCCAATTTTAGATTGAAAACTGCTCACATGACAT	plus_500|I:4468080..4468150	4.12	2.80143	1.93714	2.14	2.225	2.91071	1.91571	0.372276	0.18665	0.304712
ncRNA388	CTGTGTCTCGTCTTCTTCATCCGTCTCTATTCGACTCT	plus_501|I:4495196..4495266	4.89429	2.54857	3.05714	5.91	6.52	6.04	5.77	0.352563	0.0537761	0.314304
ncRNA389	GTACTACCACCCATTTGTTTTTTTGGTCAAACATTCCA	plus_505|I:4508594..4508664	2.09857	3.62143	5.31143	6.61	5.42143	6.5	5.12571	0.437066	0.126974	0.323685
ncRNA390	TTTCGTTGTCGCTCCGTCTCCGACAGTTCGCTGGTTAG	plus_569|I:4974209..4974279	6.87143	6.02429	7.62857	5.81286	6.76429	5.84357	5.73857	0.117309	0.0802977	0.112521
ncRNA391	GTGTTTGCTGTTGAGAGTTCAATCCCTCTGGCAATGAT	plus_631|I:5706988..5707058	4.12	1.89857	4.655	4.55286	4.66643	4.91286	4.91286	0.410829	0.0380356	0.251746
ncRNA392	AATTCCATCCGGTGTGACACAGCAGCGTCAATGGGTCC	plus_719|I:6347004..6347074	4.89429	1.41643	4.95714	2.19714	1.35714	2.41143	2.205	0.539499	0.228949	0.54811
ncRNA393	CGAGTGAACGTATCTTCATTCATTATTATCAAGTGCGG	plus_720|I:6352014..6352084	0.854286	0.841429	4.655	0.342857	0.618571	0.385714	0.342857	1.03834	0.313056	1.35974
ncRNA394	TGGAAGTTCGAAGATGTCTGACGATTGGGATAATAATA	plus_745|I:6513977..6514047	3.25571	2.16571	5.21286	1.03571	1.19786	0.342857	0.711429	0.435572	0.459925	0.868584
ncRNA395	ATGGTATCTCCAATGGAAGCCCAAGTTCCAACAAGACG	plus_858|I:7330375..7330445	5.55214	0.841429	3.05714	2.74286	0.522857	2.15143	1.96786	0.748114	0.510329	0.693385
ncRNA396	CATCATTTCTTATCAACATTCTTGCCCTTTACTCACCT	plus_885|I:7562365..7562435	0.854286	1.41643	4.655	0.853571	1.61571	0.642857	0.997143	0.888607	0.407251	0.887928
ncRNA397	CCGCTCGCACATTCTCAAGGTTAGTATCATTTTTGGATGAG	plus_950|I:7667731..7667801	3.76643	1.89857	1.93714	3.54286	3.83143	3.55357	3.77714	0.421242	0.0406824	0.274239
ncRNA398	CGTATATCGTTCTCATAGAGATTTTGAAGCCATGGAGG	plus_1051|I:8680381..8680451	2.76571	5.75429	3.43143	1.61286	3.09	2.44929	3.07857	0.393842	0.272672	0.404725
ncRNA399	TTGTGAGGGGATGTCGAAATGGTTACGAGCTATTTTAA	plus_1110|I:9168872..9168942	1.92357	2.80143	1.93714	2.16714	1.35714	2.74	2.17143	0.226485	0.269728	0.231673
ncRNA400	GATGGCCTTGTGGTTAGCAGATTTGTGTGCCACCCACA	plus_1117|I:9176251..9176321	5.09286	2.16571	2.54714	2.65357	2.85357	3.24286	3.11429	0.486863	0.0889645	0.307316
ncRNA401	TTCCCCATCCTCCTGTATTGGCTGGTTGTATGGGACAT	plus_1174|I:9855552..9855622	0.854286	3.42643	1.93714	5.45857	6.20643	6.21786	5.67	0.623082	0.0651979	0.514568
ncRNA402	CGGTGAGTTTTCTCTTTAGCTTTTTCTGGGGAAGATTC	plus_1195|I:10014537..10014607	3.455	4.85143	3.76286	1.90286	1.96286	3.02071	2.87286	0.182369	0.241413	0.331577
ncRNA403	CGTTAGTCAATATTTTCGGTTTTTACACGTTTTCAGCG	plus_1207|I:10122215..10122285	2.52286	3.42643	4.655	0.632857	1.62714	2.13714	0.864286	0.302762	0.527048	0.628529
ncRNA404	CAACATCACTCTGAAGGACATGCTAAAATGGTGGATAT	plus_1248|I:10514216..10514286	7.48714	7.53857	7.43286	6.40714	5.83429	5.92143	5.81714	0.00706148	0.0464604	0.123847
ncRNA405	CGTTGCATTATGGATGTTTGTAGGATTTTCAATCGGAT	plus_1253|I:10522099..10522169	4.41143	3.75429	0.981429	1.00429	1.975	2.44929	2.16286	0.597074	0.330279	0.542018
ncRNA406	ATCGCCGTCTACGTGAAAGAGGAAAGATGCTCTCTGTC	plus_1307|I:10858315..10858385	2.67786	1.41643	0.981429	4.28	4.96429	4.77714	4.36857	0.520789	0.0710403	0.492367
ncRNA407	TGGCAGAGGTTATTGAGGTGGAAAAGGCAGTCGCGGAG	plus_1332|I:11522387..11522457	1.80714	3.42643	3.76286	2.83714	3.14714	3.06286	2.76571	0.348683	0.0612816	0.207751
ncRNA408	AATGAGCCCGAAGTGGTGCCAATGGAAGTTGAAGAAGC	plus_1333|I:11522480..11522550	5.50143	6.34857	9.16429	2.63857	3.45429	2.70857	2.895	0.273752	0.126415	0.526435
ncRNA409	ACTTGTGTTCGCTGTCTTTGCAGTTATGTTGGCTTCAG	plus_1346|I:11654978..11655048	5.27357	4.66143	1.93714	3.37714	3.59714	3.50857	3.30714	0.448819	0.0377356	0.290516
ncRNA410	AGCCTTACGAGGAGATGCAAACGGCAGCAATTTTAGCC	plus_1422|I:12915929..12915999	1.92357	3.75429	3.05714	2.35571	2.695	1.37429	1.19429	0.317339	0.385069	0.393041
ncRNA411	GTGGAGAACTTTTCCGAGTTTTCAGTTAAAATGCTTGA	plus_1463|I:13387253..13387323	1.45071	2.16571	6.00857	2.37357	4.15571	2.17143	2.55	0.764037	0.323044	0.525974
ncRNA412	AGAAAAGTTGACTTCTGTCTCAACAAAGAAATGGAATCC	plus_1565|I:14951949..14952019	1.92357	2.66429	0.981429	3.02857	3.49286	2.72857	1.88071	0.454332	0.243847	0.353805
ncRNA413	GTTTTCTATGATTCTGAATCTTCCGAGGACTGCGAAGC	plus_1652|II:808635..808705	3.03	5.75429	5.31143	2.365	2.63857	1.2	1.45714	0.311135	0.36262	0.572581
ncRNA414	GTGCTCTTTTTTCGATGCTCTTCCCTCTTTTTGTGAGC	plus_1728|II:2452713..2452783	5.09286	2.54857	0.981429	5.41286	6.00857	5.44429	4.86643	0.72191	0.0858604	0.426126
ncRNA415	CGAAAAACGCAATTAATCAAGTTTCGCGCTCCGTTGAG	plus_1737|II:2927820..2927890	1.45071	4.09714	0.981429	3.39429	5.57429	4.19857	3.79857	0.77184	0.223344	0.481115
ncRNA416	AGCCCAAGTGGAGTTGTCCAAAATTTACGAGAAGAAATTT	plus_1849|II:4838253..4838323	1.45071	3.42643	3.76286	1.76143	2.44429	1.75429	2.55	0.433741	0.201651	0.359082
ncRNA417	CCAAGAGCGGATGTTGAAGAAAACAAGGCCTAGTGCTA	plus_1850|II:4838329..4838399	5.61286	2.96143	8.52143	1.87143	2.205	1.61286	1.95571	0.488015	0.127766	0.732686
ncRNA418	CCGTAACACATATCCACCATTCCGTACTCCACCAGTCG	plus_1879|II:5028786..5028856	4.655	2.54857	5.21286	5.19571	4.26143	4.9	4.07	0.339506	0.114878	0.210559
ncRNA419	TCATTAGATGTCAACGCGTCTTCAGCCAAGGTCAGGTC	plus_1888|II:5081368..5081438	2.52286	4.39714	3.76286	5.09143	6.61	5.16857	5.44429	0.267714	0.126216	0.277725
ncRNA420	AGAAGAAAGATTCAGTGTACGAGGATCTAGCTGCAGGA	plus_1956|II:5758513..5758583	1.92357	2.16571	2.54714	2.15071	1.93429	1.89714	1.80714	0.14211	0.0748331	0.122371
ncRNA421	TTGTATGTGCTATTGTCGCTCACACAATGTAGGTTCGA	plus_2020|II:6248601..6248671	4.89429	7.67429	4.15571	3.27071	3.03	3.41929	3.95571	0.332815	0.114703	0.367862
ncRNA422	GAATAGACAATTTGGTGGCGGCAATCCGGAAAGTCATA	plus_2156|II:7310293..7310363	6.56571	4.09714	1.93714	3.65857	3.54286	2.87	3.02143	0.551428	0.117953	0.395558
ncRNA423	GTCTGCCACTCATGCAACGAAAGATCAACACCGCGTGA	plus_2242|II:8075374..8075444	8.29286	5.91571	2.54714	4.025	4.64857	4.34929	4.15571	0.516912	0.0630928	0.374217
ncRNA424	CGGTTTCCTGCTCATTTCCGTCGATTTCTAACGCCATC	plus_2281|II:8216316..8216386	1.92357	5.09286	3.76286	3.86571	3.68143	3.69286	3.68857	0.442918	0.0238931	0.25159
ncRNA425	GACGATGACACGCATTCTCGTTCTAATTTTTTCCTTTT	plus_2354|II:8715334..8715404	2.67786	5.82143	3.55357	5.56	6.35	5.65714	7.30286	0.403809	0.1294	0.304735
ncRNA426	CGCTGGCATGTTCAACCCATATAATCAGTATAAAACAAC	plus_2355|II:8715413..8715483	1.45071	7.39571	3.43143	6.28143	7.26571	6.5	7.95429	0.739661	0.109029	0.417143
ncRNA427	GTCATTGTCCTCATCAACTGCTAGGTACGGGTCGGATT	plus_2384|II:8897725..8897795	2.18929	2.16571	4.15571	2.91571	2.75429	2.60571	2.95571	0.402616	0.057141	0.237317
ncRNA428	TGTTAGTGAGCGAGTTAGTGAGTGACTTTCAAAATCGC	plus_2423|II:9061973..9062043	4.41143	3.75429	1.93714	1.35929	1.87143	1.74214	1.87071	0.380584	0.141538	0.481906
ncRNA429	GAACAATGACAGCTACTGTCGGACCATTTGATTTAAGT	plus_2436|II:9242111..9242181	3.03	1.41643	3.05714	3.42643	3.13571	3.455	3.03	0.375633	0.0648082	0.236448
ncRNA430	GACCTCCGTATGGCAAATGGAATGAACAAGTAATTTTT	plus_2513|II:10317219..10317289	2.52286	3.42643	2.54714	2.205	2.45	1.74214	1.36929	0.181774	0.247928	0.282511
ncRNA431	TAGTGGTTAGCATGTGTGCGCTGTGTGCAATCGCTCGC	plus_2581|II:10840165..10840235	4.79571	4.85143	5.09	4.04286	4.59571	4.32	5.12143	0.0318226	0.101795	0.084783
ncRNA432	TGAGAGGAATGGCTCCATCTTGAGAATGTTTTCCAAAGA	plus_2635|II:11430969..11431039	1.45071	1.41643	4.655	1.97143	1.91714	1.39571	1.01214	0.741799	0.289539	0.621628
ncRNA433	TGATCTGTCTCCTCATCGTATCGATTGTCTTGTCCTTG	plus_2644|II:11547304..11547374	4.12	1.89857	0.981429	6.33143	7.75143	6.76429	6.61	0.691638	0.0900253	0.534586
ncRNA434	GAACTTCGTCTGTCCCGACTTGAAATCATCACCTCCCA	plus_2666|II:11698964..11699034	0.854286	0.841429	4.15571	4.52714	4.58214	4.67571	4.68929	0.979147	0.016749	0.518984
ncRNA435	ATATGCTTGTTTTACCCGTTTTCCGCCCACCAACATTC	plus_2715|II:12048800..12048870	2.67786	4.66143	2.54714	6.5	6.27143	5.30571	5.94857	0.359509	0.0864129	0.339324
ncRNA436	CAGTAATCAATCGACAGGCAGTGGACAAGTTCAACCCC	plus_2718|II:12122741..12122811	2.67786	4.66143	4.655	2.53643	3.02429	3.14857	3.455	0.285977	0.125623	0.254326
ncRNA437	ATCCAAAGTGGACGCTCTTTATCACGTTAGTTTCGTTT	plus_2779|II:12965541..12965611	7.37643	4.09714	3.43143	2.92571	0.975714	2.65357	1.62429	0.425066	0.443419	0.631701
ncRNA438	ATTGATCAAAAAATCGCCAAAAACCCGCCGAAAATGGG	plus_2882|II:14068837..14068907	5.09286	2.54857	2.54714	2.365	2.96143	2.54714	1.93714	0.432648	0.173174	0.361076
ncRNA439	GTATCCGTCCATATGTCGATCACACCTGCGTTCCGATC	plus_2890|II:14248375..14248445	1.45071	1.41643	3.76286	2.98857	2.71143	2.18429	2.50714	0.608562	0.130504	0.344906
ncRNA440	AACGTAACATGTACGCCCTATAGACCGATGAGTTGCGG	plus_2911|II:14496860..14496930	4.655	5.09286	3.05714	1.98071	1.67643	0.911429	1.62429	0.251041	0.292393	0.594037
ncRNA441	ATTTCACCTAACAATCTCTCTCACTCTTTTCGTCGTTT	plus_3004|II:15212411..15212481	2.58071	0.841429	1.93714	3.06643	3.40571	3.11429	2.45	0.492258	0.133516	0.352094
ncRNA442	ACAGGTAGTTGGGAGACTCTGCTGTGCACGCATTTCGC	plus_3005|II:15214014..15214084	0.854286	1.41643	6.00857	2.18214	2.73286	1.45714	2.64071	1.02457	0.258656	0.690334
ncRNA443	CCATTGCACCAACTAACTCTACACTTATTTTGAAACCA	plus_3036|III:484661..484731	3.03	0.841429	0.981429	3.08571	3.33857	3.16286	2.53714	0.757384	0.114108	0.438488
ncRNA444	CGAATTGCCGGAAAATCCAAGTCCGCAATTTGCCAGTT	plus_3048|III:672057..672127	1.92357	1.89857	5.71643	1.86143	1.41286	1.93429	1.36929	0.691003	0.17917	0.662377
ncRNA445	ATCCACGTTCACGGATTCCGGGTGATAATAGTATTTGT	plus_3071|III:835914..835984	0.854286	3.08571	0.981429	2.44929	2.85357	1.94857	2.73714	0.763941	0.16149	0.423711
ncRNA446	TGTTGGCTCAGAGTAAGAAGGTAGCGAGTCGAGGACGG	plus_3084|III:1006751..1006821	5.09286	4.85143	2.54714	4.11	4.10714	4.44714	4.77714	0.337496	0.0734885	0.198522
ncRNA447	CCAATCACCTTAAAAACTCAACGATTAAACCAGACAGG	plus_3097|III:1371095..1371165	0.854286	3.75429	0.981429	2.90643	3.02429	1.89714	2.81929	0.879524	0.194094	0.474394
ncRNA448	GGAGCCAATCGAGGAGATATTTCTATTCATGGAAGACAA	plus_3395|III:4766363..4766433	2.18929	2.66429	3.43143	2.50714	2.54714	3.12429	1.91571	0.226954	0.195629	0.197538
ncRNA449	AGCCAGGACCAGTTGTTGCTTATATAGTGGCCACCTGC	plus_3444|III:5080842..5080912	5.84357	4.66143	7.04	9.63857	9.70643	11.1014	9.91429	0.203356	0.0678179	0.292298
ncRNA450	GCCTCACTCAGACAGCTACAGGCGGAAAGTTTGGTGCT	plus_3489|III:5443149..5443219	1.92357	3.42643	3.76286	3.16286	3.21857	2.92214	3.23071	0.322406	0.0459589	0.186522
ncRNA451	GGGCTTCGTCTAGTGGGAATCGACGGTTTGGTTCGATT	plus_3867|III:7387545..7387615	3.03	2.16571	5.21286	6.43429	4.63714	6.81714	5.91	0.452627	0.159796	0.356291
ncRNA452	TGAAATCCCACTATCCACAACAGTTTCTCCAAATGTTG	plus_3884|III:7636862..7636932	1.92357	3.08571	3.43143	2.09857	2.36929	1.04429	1.92857	0.280749	0.308253	0.350426
ncRNA453	CCCATCTGAAGAGCCCATCCTTTCATCTGTCACGTCAT	plus_3885|III:7636917..7636987	7.67429	7.26571	3.76286	4.45071	7.35714	4.55286	5.16857	0.344875	0.2516	0.284047
ncRNA454	AACAAACCAAATAACGTCCTCTCTAATCGCGTTCAACG	plus_3887|III:7727385..7727455	2.52286	3.08571	5.45857	2.60571	0.987143	1.45714	2.205	0.422353	0.401477	0.550884
ncRNA455	ACACGTGGACAATGCTTGACCGATCGGAACTGTGATAG	plus_3981|III:8326290..8326360	4.655	10.025	10.4214	4.49714	4.83286	4.58214	5.02857	0.384948	0.0511082	0.428141
ncRNA456	TCTTCCAAGATTTCATAGAAATATGGCATGATTCACCTG	plus_4013|III:8772644..8772714	0.854286	2.80143	3.29643	1.40643	3.37714	1.03571	3.54286	0.557105	0.55681	0.50858
ncRNA457	ACCCAACAGACTTTAACATCTCGACACTTAACTTGTAT	plus_4047|III:9126047..9126117	4.41143	5.09286	2.54714	2.35571	1.38714	1.40714	1.75357	0.32806	0.262082	0.545405
ncRNA458	CGTCGATCATATCATCAAGGTTAGTTTCTTACCTCATCAAG	plus_4054|III:9439601..9439671	5.09286	4.22643	3.05714	1.44714	2.16143	0.731429	1.03786	0.247633	0.460068	0.653695
ncRNA459	CGCACTCGTTTACCTTTTATCGTGATTTGGCAACGAAT	plus_4098|III:9781986..9782056	2.18929	4.09714	2.54714	3.47286	3.50643	3.77	3.82714	0.344404	0.0495047	0.211207
ncRNA460	GACAATGATCAACCCAAATTATCGAACGGTGAGTTTTT	plus_4262|III:10560635..10560705	2.18929	2.16571	5.45857	1.89714	2.15143	1.88143	1.91571	0.579105	0.0649728	0.515989
ncRNA461	GTGCACACCCCGTCGTCGGCTCAACTTGGTAGAAAAAG	plus_4308|III:11048692..11048762	3.03	1.41643	0.981429	4.89714	4.76071	5.07714	4.57714	0.59654	0.043825	0.491243
ncRNA462	GCATCTTGAGCCACTAGCACCGGTGCCGATTCGAATGA	plus_4309|III:11048820..11048890	2.52286	4.09714	7.08857	2.88	2.03	2.76571	2.18929	0.507541	0.170088	0.52659
ncRNA463	CCATTTCCCGTTGGTGTTTCAGAATCCGGTAGATTGTC	plus_4310|III:11051807..11051877	6.08143	4.39714	7.28429	3.1	3.07857	3.47714	3.47286	0.244935	0.0679041	0.373404
ncRNA464	ATGAGCCATGGTGCACCACAACTTCAGCTAGGCCTTGG	plus_4373|III:11696489..11696559	4.41143	3.75429	3.76286	4.12857	4.20286	3.95571	4.14429	0.0948022	0.0258885	0.0594294
ncRNA465	TAACACTGCTTCACCGGATAATGTGCTGAAAAAGATTT	plus_4417|III:12619307..12619377	2.52286	2.38571	5.21286	3.42643	3.36714	3.36714	2.43714	0.472504	0.151042	0.304173
ncRNA466	CTGCCAATATTTTTCGCGTCTGTGTAATAGACAGTAAT	plus_4463|III:13119372..13119442	2.18929	3.75429	4.655	5.65714	5.51714	5.82143	5.31714	0.353165	0.0383472	0.280323
ncRNA467	CGTTAGAGGAGAATGGGCGGCAGTTTGAACGATTTTTA	plus_4529|III:13643688..13643758	4.41143	4.39714	0.981429	1.04429	0.853571	2.16429	1.19429	0.605577	0.444167	0.744028
ncRNA468	CACTCTCTATTTTCTACTGGAACTTTTTGGGAGGCCCC	plus_4537|III:13697954..13698024	3.455	0.841429	0.981429	2.16714	2.60571	1.93857	1.03786	0.83568	0.340912	0.523086
ncRNA469	CGCTTCGAGCTTTTCCCAGTGTTTTATTGAATTTTATG	plus_4561|IV:126528..126598	3.25571	4.09714	5.21286	2.65357	1.93429	1.90857	1.93714	0.234392	0.172491	0.424769
ncRNA470	GTGTTCTCGTCCCATTTTCTCAGTTAAATCATGCATTA	plus_4562|IV:126574..126644	5.48143	4.09714	2.54714	4.96429	5.26143	5.25286	4.62429	0.363176	0.0599218	0.221516
ncRNA471	CGTCTCTTCTGACAAATCGAGACAAAAACCTGCTTCTT	plus_4573|IV:203744..203814	5.41286	3.89929	10.0464	2.71857	3.45571	3.02071	2.96714	0.496341	0.100802	0.578812
ncRNA472	GAACCTTATTCCGCAACAAAAAAATCAAGAAATGCCGT	plus_4574|IV:203825..203895	2.18929	3.42643	1.93714	4.66143	4.95	4.93286	4.93286	0.316603	0.0285066	0.347593
ncRNA473	TTGCCGCGTAAGTGACACGAAAAGTGAGCGCCGCAAAC	plus_4602|IV:443807..443877	1.92357	1.89857	4.655	2.44929	2.36	2.02714	2.13714	0.560657	0.0869094	0.39149
ncRNA474	ACCTTTTCGGAGGGCAAAGGAGATTTCCGATATGAAGG	plus_4606|IV:479653..479723	6.44714	4.95714	3.96929	2.35571	1.88	1.98071	1.74429	0.243414	0.131767	0.549881
ncRNA475	CGTAGCGGTTTTTCAAACGGTCAATCAGGCAGCTTTTT	plus_4624|IV:991345..991415	6.30286	5.09286	1.93714	3.74571	3.10714	3.80571	2.92214	0.50716	0.131516	0.377591
ncRNA476	GGTTTGTACTGCTAAAAGTACTGCTGATAGTGAGTTTT	plus_4689|IV:1726240..1726310	3.03	7.81286	5.71643	4.10429	3.87286	4.26143	4.71429	0.434346	0.0838204	0.326837
ncRNA477	GATTCTTCGAAACGAATGATTCATGATGACACGTAAGT	plus_4758|IV:2562332..2562402	5.41286	5.09286	3.76286	1.88071	1.745	1.45714	0.385714	0.183972	0.495706	0.688304
ncRNA478	CGTCTCGTCGTTGTTCAGTCCTACACCTAGAGGCAAAA	plus_4787|IV:3233111..3233181	4.12	0.841429	0.981429	5.69429	5.35571	5.63429	5.23429	0.935808	0.0401962	0.542776
ncRNA479	TCACACCCAAACCCGAATATCACTTGAATTTCTATACTATG	plus_4835|IV:3784215..3784285	3.455	1.89857	3.43143	1.43214	1.19786	2.20429	1.74429	0.304568	0.264548	0.415247
ncRNA480	ATAGCAGCAAAGGTACGGTATCAATCAACCATGGTTGG	plus_4838|IV:3914758..3914828	1.45071	2.26643	4.655	2.54286	2.61286	1.87929	3.08786	0.596707	0.196471	0.391003
ncRNA481	GGAAGTGGTGATTCTTCACTGATTTCGGACCAAGAGGT	plus_4883|IV:4347623..4347693	6.76429	5.61286	4.655	3.65857	3.12429	3.67857	3.49857	0.186023	0.0735737	0.300645
ncRNA482	GGGAACCAGACACTTTTGTGGCATAGTTTTTTTTGTAG	plus_4899|IV:4415450..4415520	3.03	5.25714	3.05714	6.31429	6.13286	6.44071	5.88286	0.337988	0.0390991	0.289766
ncRNA483	CAAGTTGCCAAGAAGAGATGGGATTATTTTCCAAAAGA	plus_5081|IV:6536175..6536245	2.18929	4.09714	1.93714	0.911429	1.40643	1.01929	0.818571	0.430848	0.248683	0.651198
ncRNA484	GGATCATGTAGTCGTGCAAGAATTATGTGGTAAGAATT	plus_5232|IV:7921682..7921752	3.76643	2.16571	0.981429	4.86643	4.86857	4.83571	5.56714	0.606494	0.0706006	0.43636
ncRNA485	TGTGTTTGGCTCTCGTCCAACAGGCCGCTGGTTTGATG	plus_5278|IV:8253006..8253076	6.62929	4.85143	4.15571	3.90571	4.09714	3.83857	4.12857	0.244741	0.0356252	0.218972
ncRNA486	TTCACGTATATAACACTGCAACGCCATCACGTGAATGG	plus_5345|IV:8631348..8631418	8.97143	5.91571	8.52143	1.67643	2.53	2.16429	1.39143	0.211426	0.260871	0.739869
ncRNA487	AAGAGTTGGATGGCTCTGCTCGTGATGCCTGGTGGCTT	plus_5622|IV:10817684..10817754	6.21786	6.34857	4.86643	3.68429	3.38571	3.57286	3.68857	0.141214	0.0396124	0.283326
ncRNA488	CAGCGAACATTGTGAATCTTCGTGGTACTCGTTTATAA	plus_5670|IV:11123194..11123264	3.455	1.89857	2.54714	2.38	2.895	1.75429	2.00643	0.296861	0.219516	0.250313
ncRNA489	GAGCAAACTTGCAGAAACTACGATTCGTACACTCGAAT	plus_5705|IV:11320446..11320516	1.92357	1.41643	4.655	3.95571	4.08857	3.14571	3.65857	0.653638	0.112664	0.364152
ncRNA490	GATTAGTAATCAGAAGATCGGGGTTCGGGAAACGGCAG	plus_5726|IV:11497427..11497497	4.655	2.16571	0.981429	1.96143	0.911429	1.43143	1.45714	0.720964	0.297713	0.662633
ncRNA491	AGCACATTGCATGAGTTTTAAACGGGAACAAGGCTCCG	plus_5821|IV:12365250..12365320	3.455	3.08571	0.981429	1.87143	0.302857	1.89714	1.40571	0.532169	0.544782	0.600074
ncRNA492	CCCGTCTCGAAGCTAGTCAACCATGCAAGAAAAGGTGA	plus_5844|IV:12513084..12513154	8.50714	9.30429	5.21286	5.24286	5.85286	5.19571	5.50143	0.282616	0.0553178	0.271881
ncRNA493	TGACTCAGATTCTCTGAAATTCTTCAGCTGAAACTGTAT	plus_5960|IV:13938352..13938422	1.92357	3.89929	3.55357	1.96429	0.925714	1.39857	1.04429	0.337592	0.34969	0.562588
ncRNA494	CCACACAGGTGCAGATTTTATATCGAGTTCAAAAGATT	plus_5999|IV:14613697..14613767	0.854286	0.841429	6.56571	2.87	2.53571	2.53286	2.52143	1.19878	0.0650524	0.714599
ncRNA495	AATTACCCAATTTAAGGTAATATCAAGGACTTGCGAAAGC	plus_6044|IV:15853370..15853440	5.41286	3.42643	1.93714	1.72571	1.85929	0.677143	0.825714	0.485441	0.476878	0.729801
ncRNA496	CGTGACTATTTTTCCAATGGTTCATCCTACTCTTCTTCT	plus_6065|IV:16867457..16867527	2.18929	3.08571	5.09	2.77714	1.04429	1.36429	1.62429	0.429869	0.443275	0.561432
ncRNA497	TCATCATAATCGTCGTTCTCGCCTGCATTTGCTGTTGC	plus_6066|IV:16867516..16867586	3.76643	2.38571	3.43143	5.88286	5.63857	6.2	5.28571	0.225448	0.0671942	0.312439
ncRNA498	AGAACAATCAATACTCGAATAATGGAATGCGGAACCCG	plus_6067|IV:16867620..16867690	2.52286	2.16571	6.56571	2.38571	1.98357	2.54714	2.205	0.651425	0.106227	0.558019
ncRNA499	TTGGCGCAGTGGTAGTGTGCTAGGTTGGTGAGCAAGTG	plus_6075|IV:17189321..17189391	3.455	4.66143	1.93714	3.14571	3.18929	3.09143	3.41714	0.40735	0.0446008	0.244008
ncRNA500	AGTCCTGGAACATGTCGACTGTCAATTAGAAGTGGCAG	plus_6143|V:37346..37416	2.52286	1.89857	7.39571	2.18929	2.51929	2.20571	2.52143	0.764091	0.0790716	0.637849
ncRNA501	GCAAAATTCCGCTAAAATCCATGTTTTCCGCTGTTTTT	plus_6188|V:1004153..1004223	1.45071	4.95714	3.76286	2.44071	1.03214	2.54714	2.17143	0.525823	0.339554	0.513715
ncRNA502	CATTTAACGATTCTCATCTGGATCGGCTTTGATCGTTC	plus_6227|V:1481192..1481262	1.45071	1.89857	5.09	1.91714	1.03214	1.96143	1.205	0.705462	0.313557	0.662725
ncRNA503	GCGCGGATGGCTTCACAGGTAACGGCTTGGGTTTATAA	plus_6273|V:3163285..3163355	5.09286	6.15571	4.15571	4.57071	4.10714	3.46714	5.09143	0.194879	0.16023	0.187806
ncRNA504	CGTGTTATCAATCGCTTGTGTGATCGAGTAGGTGACTC	plus_6304|V:3634682..3634752	1.45071	3.75429	2.54714	3.14571	2.19857	3.18286	3.04857	0.445901	0.161378	0.275591
ncRNA505	TCCTTGTCACTCGCTCAATACACAACAAGTTTGAACTT	plus_6457|V:5950522..5950592	0.854286	3.42643	6.56571	3.20714	3.41714	3.1	3.28571	0.791155	0.0410673	0.488692
ncRNA506	CTTCAAAACGGAAAAATAAATGTTGGCAAAAGCTGTGG	plus_6481|V:6390446..6390516	8.33714	6.87143	1.93714	1.41286	0.618571	1.44286	2.36143	0.586677	0.488391	0.922744
ncRNA507	TGGTGGCCATAACAAGACGATCCGGGACCACAATGTGG	plus_6590|V:7798359..7798429	5.84357	6.02429	3.76286	3.47286	3.68143	4.14429	4.32	0.241202	0.10096	0.233994
ncRNA508	ATTGAGCGAGATTCGGTGGGTCCTCAAGGGAGGTCACT	plus_6905|V:10943944..10944014	2.18929	2.80143	3.05714	6	5.67	4.96429	5.30571	0.166241	0.0817197	0.36242
ncRNA509	AGCATCATTTTCTTCAATTTTTTTCTCACGCGCCTCGT	plus_6972|V:11532135..11532205	1.45071	1.41643	4.15571	2.70143	1.93429	1.97214	2.45	0.671403	0.1652	0.411836
ncRNA510	TTGCTGAACTAGTGCCTCGCCGTCTGTTCCCGCTAGTT	plus_6996|V:11782892..11782962	6.30286	4.66143	4.15571	6.15571	5.92143	6.32286	5.84357	0.222721	0.036185	0.153165
ncRNA511	TTCAAATCAATCTCGTCTTCGACATGAGCAGCGTCGAG	plus_7179|V:13590092..13590162	5.67	4.39714	4.655	2.69	2.13286	2.19714	1.92857	0.137123	0.144331	0.442625
ncRNA512	TCTAGTTGGCGGCCCTTTACTCATAGCTTGTCTAACTT	plus_7292|V:14941322..14941392	3.455	2.80143	1.93714	1.98071	1.90571	2.44929	2.16286	0.278766	0.113839	0.240021
ncRNA513	AAACAACGACGACATTTGGAGCAAAGGCATAGAGCATT	plus_7303|V:15071585..15071655	3.03	4.22643	6.24714	2.52143	1.84714	2.54714	3.06643	0.361255	0.200313	0.437606
ncRNA514	TTCAAGCGATTTGTCATCGTGGTTCAAAAAGGAGCAAA	plus_7489|V:20313146..20313216	1.92357	2.80143	3.05714	1.74571	1.78429	1.62143	0.805	0.229202	0.309806	0.385711
ncRNA515	AGCCCACCGGTTCATCCAACTTACTTCACATACAACGG	plus_7519|V:20667080..20667150	4.89429	1.89857	0.981429	5.21929	5.31714	5.69429	5.23429	0.789671	0.0415344	0.455536
ncRNA516	ACAAGGTGCTGAAAATCGAATTGAAGTTGGTCAGCAGT	plus_7520|V:20667173..20667243	3.25571	6.29143	1.93714	2.52143	2.55	1.91714	1.88071	0.583282	0.166026	0.540618
ncRNA517	GAGATTTGAAGTTCCACAAGGATCCACGTCTCCATCTC	plus_7521|V:20667289..20667359	3.455	3.42643	2.54714	2.53643	2.15143	2.55429	2.46	0.164214	0.0772026	0.184168
ncRNA518	CAACGCCAAGAGCATCAAACATCCACCGCCCCATCTGA	plus_7522|V:20667413..20667483	7.48714	2.54857	3.55357	4.73	4.93286	4.69857	4.45071	0.576188	0.0420322	0.327556
ncRNA519	TGCCGAAGCTACAACAATTCCCCGTCATCTTGGCGATG	plus_7523|V:20667559..20667629	5.55214	2.38571	2.54714	2.80143	3.05143	2.61	2.67786	0.510262	0.0697933	0.357962
ncRNA520	GAGGTCCCAACGCCAAGAGGTGCTGAAACATTTGGAAG	plus_7524|V:20667701..20667771	3.455	4.09714	1.93714	4.77714	4.85143	5.02	4.99714	0.350667	0.0237349	0.272908
ncRNA521	ACAATGGCGATTACTTTGGTCCAACCATCCCCGGCATC	plus_7525|V:20668134..20668204	4.26143	2.54857	1.93714	2.95571	2.53	2.37571	2.37143	0.413227	0.107526	0.275557
ncRNA522	ATCCTCTGCTCCACAGCAACCACTTCCGGTAATCAAAG	plus_7526|V:20668860..20668930	4.12	5.55214	1.93714	5.50143	5.61286	6.00857	5.81714	0.470428	0.0391278	0.295273
ncRNA523	GTTATCACCCCATCATCAGGCACCACCCAAAGACACCA	plus_7527|V:20669635..20669705	5.41286	5.42143	2.29429	4.99714	5.02857	5.09	4.66143	0.411999	0.0389286	0.232481
ncRNA524	TAGACGCTTCAACTATCAATCAAACGTCCTGGGTTTGA	plus_7612|X:1208070..1208140	4.41143	2.80143	2.54714	3.11929	4.71429	3.39714	4.89429	0.310748	0.22395	0.259541
ncRNA525	GGTCCCCAACCTTTTTTTCCAATTTTTATTCTGGCTAT	plus_7625|X:1419563..1419633	3.03	1.89857	1.93714	7.26571	6.31429	6.87143	6.825	0.280693	0.0572408	0.505471
ncRNA526	TCAAAGAAACAGCAGGCGGGATAGCAATCAATGTTGCT	plus_7626|X:1423272..1423342	3.76643	5.49143	2.54714	2.14286	2.50714	1.01929	1.91571	0.37595	0.334009	0.525349
ncRNA527	GTCTGAAAGAGCAGTTGAAAAAAGGTAAGCCTGTTTAA	plus_7659|X:2372529..2372599	4.89429	2.16571	0.981429	0.731429	1.37429	1.89714	0.997143	0.748589	0.404533	0.769374
ncRNA528	ACCAGCTTCAACTCAACAACGACAGTTTGATGGCTGCG	plus_7669|X:2565874..2565944	0.854286	1.41643	4.95714	1.95214	1.39714	2.70071	2.74286	0.923236	0.293812	0.597583
ncRNA529	GACCAGCCAGTCATGAAAGAGTTTATGGTGCATCGTGG	plus_7747|X:3295750..3295820	4.89429	3.75429	5.71643	3.79857	3.84571	4.52714	3.87571	0.205782	0.0860055	0.171544
ncRNA530	TCTTGGCTTCTTGGTTTCATCCCGCCCATCAAATCCTA	plus_7853|X:4978383..4978453	1.45071	1.89857	7.89714	4.36143	4.12857	4.02714	4.42571	0.960181	0.0445628	0.521145
ncRNA531	TGCGGTACTTCGGTCCTCGTACTCTCTGGTTCAATCCC	plus_7952|X:6207804..6207874	10.0771	9.74571	8.26286	4.09714	4.03571	4.06	4.51143	0.103197	0.0538769	0.442596
ncRNA532	CGCGCTCAACTAAACCTCTTCGTTCAATTAATTAACAA	plus_8040|X:6905619..6905689	2.18929	6.15571	4.655	5.53286	5.99143	5.53286	5.65714	0.462158	0.0381512	0.268558
ncRNA533	GTGATAAAACTGATAACGCAACTCACACGAGCAAAGCG	plus_8117|X:8022855..8022925	5.84357	2.38571	1.93714	1.76143	0.797143	2.52429	2.19571	0.630807	0.412089	0.635449
ncRNA534	ATGCAGATAGGTTTTATTTGTGACAATTTGTCCTGGTC	plus_8194|X:9107741..9107811	2.52286	3.08571	2.54714	5.01143	4.69857	4.74429	4.14	0.117042	0.078744	0.282447
ncRNA535	CCCTTTAGAAACAGTACAACCAACCCCTTTATCTTCAA	plus_8195|X:9108122..9108192	2.18929	2.96143	3.76286	5.42143	5.22571	5.28571	4.74429	0.26482	0.0570532	0.30205
ncRNA536	GAAGTATCCTTTGGCGGAACTCAGAGTGACTAAAGGTACT	plus_8207|X:9251937..9252007	5.67	4.22643	1.93714	2.46286	2.695	2.92214	2.78857	0.4772	0.0711992	0.393686
ncRNA537	AAACCGCTATGCTGACTGTAGAAGTGAGTTATTCTCTCT	plus_8214|X:9401932..9402002	5.27357	3.08571	7.89714	1.44143	2.58286	2.74	1.75357	0.444563	0.296136	0.64584
ncRNA538	AGCCAGGTTTGTGTGTCGGAAATATGCAAAAAGGGTGT	plus_8217|X:9407798..9407868	4.655	2.54857	3.05714	3.02071	3.1	3.19571	3.13571	0.321368	0.023491	0.202649
ncRNA539	AACGTGTACCCGATGCTCCATTTGCTTGCAATGTCGGT	plus_8218|X:9409748..9409818	5.92143	2.16571	0.981429	3.69286	3.30714	3.87	3.70571	0.85321	0.0654701	0.45442
ncRNA540	GTTGCGGTATCGAGAACAGTTGTGAGACCCGGATGGAA	plus_8329|X:10303795..10303865	2.18929	3.42643	3.43143	4.14	5.00429	4.96429	5.61286	0.237328	0.122654	0.288003
ncRNA541	TGCGCCAGCGATATTGTGATTGATTGGGGATCACTCCC	plus_8348|X:10840209..10840279	1.92357	2.16571	4.15571	5.33643	2.45714	5.77	3.76643	0.445661	0.350342	0.421278
ncRNA542	TCTCCGTTTATGAACACCGCTATTCTCTAATTTTCTCTT	plus_8374|X:11109472..11109542	3.62143	4.39714	1.93714	2.53	3.11429	2.70071	3.17286	0.378974	0.108958	0.259056
ncRNA543	TATTGTTTCTCTTCCATCTTCGCGACGATCAAGCGCTT	plus_8393|X:11272713..11272783	5.67	9.41	9.21429	3.33857	2.85357	3.02857	3.14714	0.259946	0.0659409	0.561818
ncRNA544	CACCCACATTCTTTGTCTCACTTTCAGTCATTTCTTGG	plus_8422|X:11536592..11536662	4.12	1.41643	1.93714	5.82143	5.63857	5.84357	5.64286	0.575796	0.0193685	0.442711
ncRNA545	AATGGATTAGCTCAAAGCGACCTATGCATATGATGTAT	plus_8450|X:12200674..12200744	2.67786	4.85143	6.24714	1.89714	1.44714	0.99	2.53714	0.391694	0.384146	0.648281
ncRNA546	TTCGACACCTGCCTCGAGTCTCCATTCTTCTCATCCCC	plus_8557|X:13682072..13682142	3.455	6.43429	8.06714	4.04286	4.02714	3.87571	4.02286	0.390712	0.0195619	0.355075
ncRNA547	TCCCCGTGGTTTTACTATATACAATCCAACTTTTCTACT	plus_8558|X:13682126..13682196	3.76643	4.09714	3.76286	2.62571	2.37571	2.71857	2.98857	0.0495364	0.0945483	0.211315
ncRNA548	CTCATGGCTGCCGAACTGAACAACACCAACACAAATGG	plus_8569|X:13949378..13949448	6.46143	2.80143	4.655	2.60571	2.90643	2.13286	2.91286	0.394468	0.138998	0.436211
ncRNA549	CGGTTTTCTTCAAACTCTCCCTTTTCGATTTGTTTGAA	plus_8586|X:14108300..14108370	0.854286	1.41643	5.45857	3.11929	2.71857	2.78857	3.33857	0.974909	0.0969797	0.526504
ncRNA550	TCAACTCGTGGATCTCTCTGCAACACCAGACACTTAAA	plus_8624|X:14621618..14621688	9.34143	8.635	11.2521	3.84571	3.59714	3.39714	3.1	0.13897	0.090533	0.558191
ncRNA551	ATCTACGACCGTATTATCGGCCACAATCCGGAATTATT	plus_8640|X:14761478..14761548	3.03	2.80143	0.981429	0.978571	1.42	1.98071	2.895	0.494327	0.454493	0.450001
ncRNA552	TGCCAGACGAGAAAGGTGCTATCCAGGTAATCTTTTTC	plus_8763|X:16986561..16986631	2.18929	5.25714	1.93714	2.90643	3.07	2.87	3.46714	0.590922	0.0888034	0.349987
ncRNA553	TTCCATATGACGTCATCACAGCAGTTTCAACCACAACA	plus_8764|X:16989486..16989556	5.22571	3.18929	2.54714	2.44071	1.89571	1.43286	2.36714	0.382715	0.230046	0.450559
ncRNA554	TCACAGGACCAGTGGTGCCCTCATTCAGGTTCACACGT	plus_8775|X:17428971..17429041	1.92357	1.89857	5.45857	2.60571	2.36	3.10714	2.64071	0.662079	0.116462	0.428248
ncRNA555	CAGGTTCACACGTTTTCCAAAATATTCTTCAGACTGTT	plus_8776|X:17429024..17429094	3.455	2.38571	4.44714	2.60571	2.52429	1.19429	2.60786	0.300633	0.310605	0.364874
ncRNA556	TCATTATTTAGATGAGAGCGTGAGCAAGATGGGAATCT	snoRNA|F56A12.6;76nt	0.854286	0.841429	0.981429	1.46143	1.40643	1.19429	2.43714	0.0867174	0.340752	0.423723
ncRNA557	TCAGGGAACTTCCCATTGGCACCAACTTGACTGATATT	snoRNA|M163.14;64nt	0.854286	2.16571	1.93714	5.16857	4.91286	5.35571	5.41286	0.423967	0.0432356	0.529463
ncRNA558	TCGCCAGAAGATGGAAATATGCGCAACGTCTGAGCTGA	CeN40_AY948677	11.7171	10.3629	11.1014	8.48714	8.52143	8.34571	8.935	0.0613058	0.0295677	0.145034
ncRNA559	TGTGATAGTGACCATAAGGTGCACCAGGCGACCCTAGG	minus_1710|II:1237875..1237945	3.455	1.89857	6.85214	2.00643	1.975	2.225	2.18	0.622613	0.0592914	0.613554
ncRNA560	CCTTCAGACGGAAGAGGCGACAGGTCACTGTACCCATT	minus_3487|III:5748330..5748400	3.76643	3.75429	0.981429	2.70143	2.16714	2.65357	3.04857	0.566126	0.137212	0.354746
ncRNA561	TTGGCTTTGTGTCGGGGTATGTATGCGGGAGGCAACAA	minus_6596|V:8785524..8785594	3.03	1.41643	1.93714	3.50429	3.06286	3.07	3.55357	0.387018	0.0812078	0.288961
ncRNA562	GTGAACGGCACGGATTGCCTGGGTGAGTGAAGTTTATT	minus_7682|X:3455908..3455978	4.12	1.89857	1.93714	5.14714	2.41143	2.36714	2.88	0.479487	0.411608	0.412035
ncRNA563	TCCGAATACGCCACGAGTTATTGCGAGAGGAGGTCTCG	plus_2616|II:11112693..11112763	3.03	3.75429	2.54714	2.18929	2.13857	2.18429	2.55	0.195334	0.0843116	0.223621
ncRNA564	TTCAGCGTAGCGCAGTTGGGTGTGCGTTTGTACTCGAG	plus_5800|IV:12086606..12086676	6.14714	7.17143	4.15571	3.09	2.62571	2.87	3.65857	0.26327	0.144122	0.412265
ncRNA565	ACCAGGGTTTGGTACCGCTCATGTTAATCTCTCCGTGT	plus_6424|V:5576234..5576304	9.30429	8.53571	8.33714	7.44643	5.16857	7.75143	6.64857	0.0585396	0.170951	0.179694
ncRNA566	GTTAGTGTAAAACACTGGTTTTACAACCGGCCACTCAT	plus_7802|X:4282524..4282594	2.52286	3.75429	3.76286	1.38714	1.75429	1.37714	1.43143	0.213183	0.120615	0.4742
ncRNA567	TTCGATTAGCGTGCCGGCACCCACTGGTTCAATTCCCT	plus_8037|X:6867823..6867893	7.26571	6.15571	5.45857	3.10714	3.02	1.92143	3.02143	0.14482	0.204342	0.466782
ncRNA568	AGGGACAGAGCCTTTCTCTCTTCGCCGCAATTCTTGGC	plus_8473|X:12656823..12656893	4.12	2.16571	0.981429	3.47286	3.18929	3.65714	3.41714	0.654294	0.0561317	0.357149
